# Supplementary material for: NaMYC2 transcription factor regulates a subset of plant defense responses in Nicotiana attenuata
Source: BMC Plant Biol. 2013 May 1;13:73. doi: 10.1186/1471-2229-13-73 (PMC3655906; doi:10.1186/1471-2229-13-73)
Supplement: Additional file 3: Table S2 — Untargeted metabolomic analysis of herbivore induced metabolites of EV and MYC2. [file 1471-2229-13-73-S3.xlsx]

## Sheet: XCMS Output
	name	fold	tstat	pvalue	mzmed	mzmin	mzmax	rtmed	rtmin	rtmax	metlin	EV1	EV2	EV3	MYC2_3	MYC2_4	MYC2_5
1	M775T417	21.4384	11.7699	2.80025e-06	775.406	775.402	775.407	417.077	416.761	417.48	http://metlin.scripps.edu/metabo_list.php?mass_min=774.26&mass_max=774.56	0	0	0	820.853	726.627	904.59
2	M812T418	4.06737	9.43381	4.13339e-06	812.452	812.449	812.454	417.635	417.102	417.984	http://metlin.scripps.edu/metabo_list.php?mass_min=811.3&mass_max=811.6	252.863	85.2992	536.193	2502.68	2365.88	2700.26
3	M810T417	3.54013	10.2908	1.172e-05	810.446	810.445	810.449	417.484	417.265	417.985	http://metlin.scripps.edu/metabo_list.php?mass_min=809.3&mass_max=809.6	2595.49	2050.92	4326.36	18855.2	17140.5	19561.9
4	M325T416	4.238	8.45935	1.79125e-05	325.114	325.113	325.115	416.257	414.077	416.976	http://metlin.scripps.edu/metabo_list.php?mass_min=323.96&mass_max=324.26	651.526	604.576	808.508	6106.18	4319.49	5463.52
5	M811T417	3.53648	9.09873	1.90269e-05	811.449	811.445	811.451	417.48	417.265	417.75	http://metlin.scripps.edu/metabo_list.php?mass_min=810.3&mass_max=810.6	1062.03	708.548	1966.24	7853.13	7394.61	8624.71
6	M817T418	2.90213	7.32762	2.52821e-05	817.406	817.401	817.408	417.843	417.265	418.495	http://metlin.scripps.edu/metabo_list.php?mass_min=816.26&mass_max=816.56	406.817	403.798	400.024	1823.39	1462.55	1338.54
7	M939T413	4.95597	7.46473	2.7894e-05	939.476	939.474	939.483	413.445	413.144	413.962	http://metlin.scripps.edu/metabo_list.php?mass_min=938.33&mass_max=938.63	84.3091	0	261.316	2249.85	1750.19	2427.56
8	M815T418	3.65281	11.7184	2.99769e-05	815.401	815.396	815.402	417.557	417.265	417.985	http://metlin.scripps.edu/metabo_list.php?mass_min=814.25&mass_max=814.55	1719.77	1255.58	2560.46	12325.3	11616.5	12123.8
9	M290T414	4.60511	6.99683	3.82329e-05	290.256	290.253	290.257	413.524	413.144	414.353	http://metlin.scripps.edu/metabo_list.php?mass_min=289.11&mass_max=289.41	153.963	0	178.427	2749.82	2286.62	2534.8
10	M816T418	3.87518	12.4124	3.95753e-05	816.404	816.399	816.406	417.606	417.265	417.985	http://metlin.scripps.edu/metabo_list.php?mass_min=815.25&mass_max=815.55	747.355	448.199	1093.35	5154.26	4992.51	5101.38
11	M635T414	5.33342	6.82718	4.97337e-05	635.337	635.336	635.341	413.72	413.524	413.962	http://metlin.scripps.edu/metabo_list.php?mass_min=634.19&mass_max=634.49	0	0	58.0141	1600.69	1077.04	1691.93
12	M760T414	3.81147	7.05238	5.21618e-05	760.417	760.415	760.422	413.573	413.228	426.123	http://metlin.scripps.edu/metabo_list.php?mass_min=759.27&mass_max=759.57	524.43	224.599	627.044	4189.62	2906.76	4307.8
13	M761T413	4.53947	7.10637	5.65561e-05	761.416	761.409	761.418	413.37	413.069	413.769	http://metlin.scripps.edu/metabo_list.php?mass_min=760.27&mass_max=760.57	87.3158	0	29.7722	950.226	775.202	1063.91
14	M176T91	3.36018	6.66348	6.45972e-05	176.091	176.089	176.092	90.9624	90.7252	91.8513	http://metlin.scripps.edu/metabo_list.php?mass_min=174.94&mass_max=175.24	1359.31	331.172	665.075	4931.31	3710.62	4249.71
15	M275T116	2.57536	6.62758	6.48211e-05	275.007	275.007	275.009	115.928	115.15	116.981	http://metlin.scripps.edu/metabo_list.php?mass_min=273.86&mass_max=274.16	590.293	484.177	438.691	2151.11	2330.83	2010.86
16	M477T409	3.01093	6.5936	6.76216e-05	477.251	477.25	477.253	408.681	408.419	408.99	http://metlin.scripps.edu/metabo_list.php?mass_min=476.1&mass_max=476.4	27.2554	225.091	295.986	505.149	598.335	807.152
17	M105T168	4.29696	-6.99684	8.25216e-05	105.07	105.069	105.07	167.923	166.555	168.27	http://metlin.scripps.edu/metabo_list.php?mass_min=103.92&mass_max=104.22	40228.2	70113.9	56349.5	9878.8	7366.94	3820.82
18	M124T220	6.04934	6.30985	8.80776e-05	124.085	124.084	124.086	220.05	219.812	220.458	http://metlin.scripps.edu/metabo_list.php?mass_min=122.93&mass_max=123.23	8.24689	0	11.3709	523.965	293.071	570.2
19	M722T422	3.06121	6.34106	9.83322e-05	722.344	722.341	722.348	422.369	422.02	429.077	http://metlin.scripps.edu/metabo_list.php?mass_min=721.19&mass_max=721.49	261.944	155.47	160.891	1197.39	1025.55	931.011
20	M958T413	2.81441	6.29026	0.000101266	957.507	957.505	957.51	413.383	412.929	413.769	http://metlin.scripps.edu/metabo_list.php?mass_min=956.36&mass_max=956.66	3328.97	2455.97	4805.85	19531.1	14524.7	20200.5
21	M558T422	2.45878	6.3376	0.000102695	558.177	558.176	558.181	422.477	422.02	435.123	http://metlin.scripps.edu/metabo_list.php?mass_min=557.03&mass_max=557.33	583.977	452.29	759.72	1912.5	2102.88	2526.24
22	M152T150	7.2914	6.20851	0.00010805	152.079	152.079	152.081	149.968	149.671	150.96	http://metlin.scripps.edu/metabo_list.php?mass_min=150.93&mass_max=151.23	0	0	0	352.649	549.97	488.383
23	M489T414	2.53422	6.43219	0.000124019	489.206	489.202	489.207	413.524	413.228	414.45	http://metlin.scripps.edu/metabo_list.php?mass_min=488.06&mass_max=488.36	540.774	189.777	577.554	2133.68	1822.37	2108.33
24	M896T428	1.91903	6.17027	0.00013457	896.446	896.445	896.449	427.969	427.468	428.195	http://metlin.scripps.edu/metabo_list.php?mass_min=895.3&mass_max=895.6	7789.68	8913.89	12664.7	16577.1	22193.9	22581.5
25	M613T414	4.59124	6.25058	0.000142413	613.357	613.356	613.358	414.453	413.72	415.752	http://metlin.scripps.edu/metabo_list.php?mass_min=612.21&mass_max=612.51	392.181	60.0667	743.481	5797.12	4916.38	5936.63
26	M957T413	2.74702	5.9551	0.000149077	956.503	956.501	956.506	413.305	412.929	413.524	http://metlin.scripps.edu/metabo_list.php?mass_min=955.35&mass_max=955.65	7109.39	5165.8	9527.48	41161	30221.1	41061.4
27	M898T428	1.77138	6.25025	0.000150043	898.453	898.451	898.456	427.566	426.878	427.856	http://metlin.scripps.edu/metabo_list.php?mass_min=897.3&mass_max=897.6	1390.21	1628.73	2177.25	3030.91	3749.18	4134.91
28	M311T451	2.47639	6.78228	0.000154979	311.13	311.127	311.132	451.057	450.742	451.821	http://metlin.scripps.edu/metabo_list.php?mass_min=309.98&mass_max=310.28	279.003	92.3681	264.22	926.547	770.589	690.93
29	M959T413	2.93167	6.12037	0.000156743	958.509	958.504	958.512	413.443	412.724	413.848	http://metlin.scripps.edu/metabo_list.php?mass_min=957.36&mass_max=957.66	1081.88	704.995	1472.27	6436.4	4468.63	6820.46
30	M557T422	2.11372	5.90274	0.00015709	557.171	557.17	557.173	422.421	421.999	422.791	http://metlin.scripps.edu/metabo_list.php?mass_min=556.02&mass_max=556.32	3274.92	2359.13	3338.22	8065.95	7930.56	10520.7
31	M1026T424	5.12065	5.87427	0.000164698	1026.48	1026.48	1026.48	424.038	424.033	424.106	http://metlin.scripps.edu/metabo_list.php?mass_min=1025.33&mass_max=1025.63	0	0	27.7411	576.95	649.815	1040.4
32	M922T414	5.48693	6.13701	0.000165719	922.468	922.465	922.473	413.647	413.228	413.962	http://metlin.scripps.edu/metabo_list.php?mass_min=921.32&mass_max=921.62	26.2551	0	27.7499	1445.69	935.914	1477.21
33	M259T50	3.11416	-6.01732	0.00016874	259.251	259.25	259.253	49.9936	48.1869	51.9211	http://metlin.scripps.edu/metabo_list.php?mass_min=258.1&mass_max=258.4	2213.04	1484.15	1763.83	913.184	585.808	84.1582
34	M411T422	2.0523	5.95417	0.000170333	411.114	411.113	411.116	422.287	421.999	422.647	http://metlin.scripps.edu/metabo_list.php?mass_min=409.96&mass_max=410.26	3811.25	2781.21	4171.69	8891.82	8748.34	11113.9
35	M897T428	1.95697	6.00773	0.000178398	897.451	897.448	897.452	428.06	427.468	428.305	http://metlin.scripps.edu/metabo_list.php?mass_min=896.3&mass_max=896.6	3357.49	4106.85	5416.69	7648.34	10048.2	10290.1
36	M289T414	3.44428	6.32513	0.000180274	289.252	289.249	289.253	413.72	413.144	414.466	http://metlin.scripps.edu/metabo_list.php?mass_min=288.1&mass_max=288.4	1982.39	1312.71	1805.36	13107.7	10571	12851.4
37	M963T413	2.9625	7.51626	0.000180897	963.463	963.461	963.466	413.423	413.069	413.848	http://metlin.scripps.edu/metabo_list.php?mass_min=962.31&mass_max=962.61	350.821	225.598	432.356	2335.46	2000.7	2077.54
38	M279T62	4.78661	6.25558	0.000181117	278.898	278.897	278.899	62.0046	61.1003	62.8264	http://metlin.scripps.edu/metabo_list.php?mass_min=277.75&mass_max=278.05	220.069	255.23	469.495	1070.68	1436.67	952.162
39	M673T503	1.41322	5.76427	0.000182417	673.342	673.338	673.345	502.767	502.271	503.144	http://metlin.scripps.edu/metabo_list.php?mass_min=672.19&mass_max=672.49	682.091	759.851	772.674	1093.82	1203.44	1180.11
40	M435T413	3.3227	5.8747	0.000199529	435.309	435.309	435.311	413.266	413.144	413.962	http://metlin.scripps.edu/metabo_list.php?mass_min=434.16&mass_max=434.46	492.664	198.643	449.969	3517.74	2501.84	3025.61
41	M845T423	2.43731	5.86321	0.000205718	845.414	845.413	845.417	422.729	422.091	435.123	http://metlin.scripps.edu/metabo_list.php?mass_min=844.26&mass_max=844.56	2066.81	1901.41	2405.13	8375.5	7017.04	9440.76
42	M1008T423	2.71534	5.82575	0.000207865	1008.47	1008.46	1008.47	422.868	422.337	423.295	http://metlin.scripps.edu/metabo_list.php?mass_min=1007.32&mass_max=1007.62	259.426	290.724	375.223	1539.36	1438.9	1973.02
43	M901T428	2.22784	6.11757	0.000220457	901.402	901.401	901.406	427.871	427.468	428.195	http://metlin.scripps.edu/metabo_list.php?mass_min=900.25&mass_max=900.55	2746.14	2686.01	4116.93	7651.44	10120.4	10174.6
44	M119T414	13.8258	6.67861	0.000226608	119.087	119.086	119.088	413.769	413.216	426.375	http://metlin.scripps.edu/metabo_list.php?mass_min=117.94&mass_max=118.24	2.63924	0	0	1993.67	1651.78	1903.37
45	M721T422	2.12824	5.66375	0.000230999	721.338	721.337	721.34	422.306	421.834	422.791	http://metlin.scripps.edu/metabo_list.php?mass_min=720.19&mass_max=720.49	1088.21	737.496	1234.09	3335.52	3178.19	2763.45
46	M962T413	2.55094	6.55836	0.000231333	962.462	962.461	962.465	413.443	412.929	413.848	http://metlin.scripps.edu/metabo_list.php?mass_min=961.31&mass_max=961.61	1380.47	905.162	1788.81	7408.47	5627.25	6920.79
47	M307T92	3.3165	5.58007	0.000234419	307.087	307.083	307.087	91.5154	91.2301	91.7332	http://metlin.scripps.edu/metabo_list.php?mass_min=305.94&mass_max=306.24	228.748	120.515	0	802.721	813.239	898.787
48	M353T151	1.83851	6.02256	0.000238093	353.121	353.119	353.123	150.579	149.928	150.96	http://metlin.scripps.edu/metabo_list.php?mass_min=351.97&mass_max=352.27	2266.87	2142.84	2110.96	4633.75	4842.44	5059.4
49	M759T413	3.22041	5.84902	0.000247067	759.414	759.414	759.416	413.186	413.069	413.524	http://metlin.scripps.edu/metabo_list.php?mass_min=758.26&mass_max=758.56	1535.39	800.467	1906.3	10597.4	7412.05	11150.4
50	M426T291	2.27556	5.72215	0.000247801	426.235	426.23	426.237	291.417	290.562	298.624	http://metlin.scripps.edu/metabo_list.php?mass_min=425.08&mass_max=425.38	374.482	332.698	389.427	1068.35	987.602	1203.53
51	M921T414	4.25256	6.03051	0.000250346	921.467	921.464	921.47	413.72	413.228	413.962	http://metlin.scripps.edu/metabo_list.php?mass_min=920.32&mass_max=920.62	309.455	0	446.009	3127.45	2098.06	3270.37
52	M846T423	2.42555	5.55821	0.000280559	846.42	846.416	846.422	422.595	422.307	422.791	http://metlin.scripps.edu/metabo_list.php?mass_min=845.27&mass_max=845.57	935.776	762.736	1199.82	3808.11	2883.19	4335.68
53	M406T210	1.92695	5.78206	0.000281924	406.233	406.229	406.238	210.341	209.591	210.886	http://metlin.scripps.edu/metabo_list.php?mass_min=405.08&mass_max=405.38	458.658	576.491	387.294	1208.91	978.211	1026.42
54	M406T230	1.87512	5.46588	0.000285774	406.242	406.241	406.244	230.023	229.233	230.59	http://metlin.scripps.edu/metabo_list.php?mass_min=405.09&mass_max=405.39	1970.36	1771.11	1704.95	3409.85	4054.15	4123.92
55	M361T647	5.31486	5.96707	0.000295287	361.232	361.23	361.233	647.304	646.359	647.742	http://metlin.scripps.edu/metabo_list.php?mass_min=360.08&mass_max=360.38	272.369	0	27.7326	827.659	1093.15	1244.35
56	M961T413	2.49092	6.1118	0.000302349	961.459	961.457	961.463	413.432	412.929	413.769	http://metlin.scripps.edu/metabo_list.php?mass_min=960.31&mass_max=960.61	2706.14	1993.61	3720.12	15251.5	11371	13520.4
57	M577T451	4.76742	5.37192	0.000313986	577.499	577.497	577.502	450.813	450.501	451.008	http://metlin.scripps.edu/metabo_list.php?mass_min=576.35&mass_max=576.65	0	0	0	824.269	697.647	793.857
58	M206T91	2.90771	5.79465	0.000319946	206.104	206.1	206.108	91.4903	90.9392	93.4595	http://metlin.scripps.edu/metabo_list.php?mass_min=204.95&mass_max=205.25	267.602	120.17	192.53	711.193	856.552	791.618
59	M315T123	1.67549	5.45735	0.000326253	315.105	315.103	315.106	122.647	113.129	124.08	http://metlin.scripps.edu/metabo_list.php?mass_min=313.96&mass_max=314.26	3616.04	3087.07	4294.06	7639.5	7062.57	8146.1
60	M101T116	11.6615	7.13651	0.000328476	101.024	101.024	101.025	116.059	115.167	116.443	http://metlin.scripps.edu/metabo_list.php?mass_min=99.87&mass_max=100.17	0	0	79.0577	637.92	384.588	672.914
61	M493T330	2.28343	5.34337	0.000328509	493.238	493.236	493.24	330.231	329.887	330.628	http://metlin.scripps.edu/metabo_list.php?mass_min=492.09&mass_max=492.39	2294.28	770.32	1082.59	3442.04	3585.13	3405.05
62	M273T423	2.75417	5.39782	0.00033472	273.093	273.089	273.098	422.595	413.216	423.529	http://metlin.scripps.edu/metabo_list.php?mass_min=271.94&mass_max=272.24	343.511	406.725	868.157	2645.03	1876.39	2778.96
63	M207T220	1.61791	5.32422	0.000335739	207.136	207.135	207.137	220.138	210.374	220.577	http://metlin.scripps.edu/metabo_list.php?mass_min=205.99&mass_max=206.29	41780	29193.2	33438.8	57644	64148.1	58961.1
64	M231T423	1.9083	5.39836	0.000348129	231.05	231.049	231.052	422.503	421.51	423.151	http://metlin.scripps.edu/metabo_list.php?mass_min=229.9&mass_max=230.2	3710.71	3041.43	3574.93	8184.88	6791.46	8857.12
65	M130T674	1.70009	-5.38223	0.000361924	130.062	130.06	130.062	673.819	673.125	674.111	http://metlin.scripps.edu/metabo_list.php?mass_min=128.91&mass_max=129.21	1112.34	995.715	1135.15	564.14	584.606	568.46
66	M289T426	1.89199	6.07458	0.000378178	289.252	289.251	289.254	426.317	425.025	438.146	http://metlin.scripps.edu/metabo_list.php?mass_min=288.1&mass_max=288.4	4383.42	3669.92	5078.79	10179.6	11681.1	11801
67	M716T423	2.34997	5.59306	0.000386006	716.385	716.38	716.387	422.511	422.021	422.791	http://metlin.scripps.edu/metabo_list.php?mass_min=715.23&mass_max=715.53	3634.39	2923.11	4306.07	12086.3	10631	14418.7
68	M106T168	6.39322	-5.86958	0.00038743	106.072	106.071	106.073	167.966	167.6	168.27	http://metlin.scripps.edu/metabo_list.php?mass_min=104.92&mass_max=105.22	2388.54	6354.73	4885.37	167.243	90.3857	21.3871
69	M272T413	3.19284	5.98805	0.000392577	272.245	272.244	272.246	413.485	413.216	414.466	http://metlin.scripps.edu/metabo_list.php?mass_min=271.1&mass_max=271.4	1881.49	1820	2545.69	13170.1	10212.9	14075.9
70	M940T413	7.08568	6.05929	0.00040185	940.481	940.478	940.484	413.492	413.228	413.72	http://metlin.scripps.edu/metabo_list.php?mass_min=939.33&mass_max=939.63	0	0	0	1196.12	734.772	1399.63
71	M537T423	2.24755	5.33724	0.000410011	537.304	537.304	537.307	422.868	422.527	423.767	http://metlin.scripps.edu/metabo_list.php?mass_min=536.15&mass_max=536.45	2642.09	1791.71	1761.05	7014.47	8279.78	8636.07
72	M122T168	4.13222	-5.85178	0.00041342	122.097	122.097	122.098	168.127	167.603	168.568	http://metlin.scripps.edu/metabo_list.php?mass_min=120.95&mass_max=121.25	5064.48	8793.71	6017.13	926.947	762.318	680.888
73	M343T253	2.80787	5.4096	0.00041655	343.17	343.169	343.171	253.212	251.716	254.279	http://metlin.scripps.edu/metabo_list.php?mass_min=342.02&mass_max=342.32	110.951	150.827	422.881	543.931	538.899	698.281
74	M410T211	1.54039	5.17196	0.000420879	410.185	410.183	410.186	211.068	210.599	219.952	http://metlin.scripps.edu/metabo_list.php?mass_min=409.03&mass_max=409.33	3685.53	2745.57	3087.92	4347.01	5322.96	4357.74
75	M333T63	6.5085	-5.9388	0.000433191	333.159	333.156	333.159	62.7312	62.5097	63.0695	http://metlin.scripps.edu/metabo_list.php?mass_min=332.01&mass_max=332.31	806.924	883.329	545.899	0	27.2007	0
76	M103T168	4.46602	-6.2129	0.000456452	103.057	103.056	103.059	168.15	166.36	173.308	http://metlin.scripps.edu/metabo_list.php?mass_min=101.91&mass_max=102.21	1104.12	2549.16	1942.65	347.003	206.505	258.49
77	M624T345	1.91504	5.2102	0.000461569	624.285	624.28	624.287	344.929	344.641	345.317	http://metlin.scripps.edu/metabo_list.php?mass_min=623.13&mass_max=623.43	277.579	360.053	541.119	630.894	707.968	1016.57
78	M441T244	1.45465	-5.16067	0.000469436	441.161	441.159	441.166	244.258	243.63	244.9	http://metlin.scripps.edu/metabo_list.php?mass_min=440.01&mass_max=440.31	833.98	974.557	1059.02	504.791	763.027	835.948
79	M393T116	2.54888	5.27845	0.000482625	393.034	393.032	393.036	116.165	115.2	117.956	http://metlin.scripps.edu/metabo_list.php?mass_min=391.88&mass_max=392.18	161.126	210.456	412.944	876.324	1031.48	796.743
80	M902T428	2.24044	5.72688	0.000493121	902.407	902.404	902.411	428.053	427.468	439.154	http://metlin.scripps.edu/metabo_list.php?mass_min=901.26&mass_max=901.56	1150.8	1068.09	1634.77	3420.06	4105.04	4596.01
81	M149T414	5.56612	5.36974	0.000505554	149.133	149.132	149.133	413.573	413.445	413.962	http://metlin.scripps.edu/metabo_list.php?mass_min=147.98&mass_max=148.28	0	0	13.7296	2623.06	1618.1	2408.61
82	M737T423	4.00123	5.03422	0.000523673	737.243	737.24	737.244	423.025	422.02	423.295	http://metlin.scripps.edu/metabo_list.php?mass_min=736.09&mass_max=736.39	28.2655	0	87.7629	794.41	700.713	1091.22
83	M231T451	2.47944	5.07941	0.000534934	231.21	231.209	231.21	450.75	450.382	457.82	http://metlin.scripps.edu/metabo_list.php?mass_min=230.06&mass_max=230.36	3021.01	1553.81	3096.94	7916.25	12553.7	8453.31
84	M107T22	2.61593	5.03538	0.000540557	106.993	106.992	106.993	22.4783	22.1979	22.9673	http://metlin.scripps.edu/metabo_list.php?mass_min=105.84&mass_max=106.14	0	348.954	345.221	904.115	1043.8	641.179
85	M227T281	5.56042	5.57528	0.000541017	227.156	227.154	227.16	280.574	279.684	280.989	http://metlin.scripps.edu/metabo_list.php?mass_min=226.01&mass_max=226.31	0	0	0	299.983	340.127	249.35
86	M365T539	1.89056	5.34507	0.000555815	365.234	365.231	365.236	538.998	533.764	540.455	http://metlin.scripps.edu/metabo_list.php?mass_min=364.08&mass_max=364.38	675.258	1027.96	884.516	1584.59	2060.81	1431.56
87	M575T423	2.35288	5.02198	0.000574842	575.184	575.18	575.186	422.511	422.02	422.791	http://metlin.scripps.edu/metabo_list.php?mass_min=574.03&mass_max=574.33	663.448	596.093	821.47	2255.94	2291.1	3126.22
88	M541T215	3.27697	5.25921	0.000584115	541.229	541.225	541.232	214.793	213.454	215.416	http://metlin.scripps.edu/metabo_list.php?mass_min=540.08&mass_max=540.38	53.9777	137.282	465.647	998.523	1160.13	1673.44
89	M450T451	3.49657	5.07228	0.000589999	450.293	450.292	450.295	450.759	450.382	451.008	http://metlin.scripps.edu/metabo_list.php?mass_min=449.14&mass_max=449.44	0	0	114.965	727.465	795.42	761.782
90	M339T125	9.7794	6.48832	0.000594173	339.07	339.069	339.071	124.735	123.227	125.022	http://metlin.scripps.edu/metabo_list.php?mass_min=337.92&mass_max=338.22	62.0111	80.1546	0	943.592	760.323	1038.04
91	M740T451	3.42571	5.00786	0.000614891	739.552	739.547	739.552	450.662	450.551	450.886	http://metlin.scripps.edu/metabo_list.php?mass_min=738.4&mass_max=738.7	192.22	0	174.511	2477.7	2557.99	2408.43
92	M341T423	1.90098	4.98389	0.000631748	341.088	341.087	341.09	422.647	422.091	423.025	http://metlin.scripps.edu/metabo_list.php?mass_min=339.94&mass_max=340.24	931.764	738.432	1058.6	2148.5	2217.24	2871.46
93	M633T414	4.7392	5.13529	0.00063443	633.228	633.225	633.232	413.72	413.228	413.962	http://metlin.scripps.edu/metabo_list.php?mass_min=632.08&mass_max=632.38	53.5164	0	96.3575	1688.73	1108.8	1899.67
94	M903T451	3.79647	5.12063	0.000642221	902.606	902.601	902.608	450.886	450.501	466.137	http://metlin.scripps.edu/metabo_list.php?mass_min=901.46&mass_max=901.76	0	0	55.4794	1426.51	1693.24	1536.48
95	M369T151	2.02123	4.88271	0.00064511	369.097	369.095	369.099	150.679	149.928	150.96	http://metlin.scripps.edu/metabo_list.php?mass_min=367.95&mass_max=368.25	402.054	740.24	482.319	1344.99	1760.5	1242.6
96	M544T451	2.67821	5.51729	0.000663552	544.337	544.333	544.339	451.033	450.662	465.633	http://metlin.scripps.edu/metabo_list.php?mass_min=543.19&mass_max=543.49	125.623	85.798	276.924	1008.86	1209.95	1081.67
97	M249T422	2.36127	4.88999	0.000678218	249.061	249.059	249.062	422.322	421.999	423.151	http://metlin.scripps.edu/metabo_list.php?mass_min=247.91&mass_max=248.21	1887.13	1600.9	3648.55	8018.93	7721.18	11652.1
98	M176T451	6.39792	5.52872	0.000690388	176.151	176.15	176.152	450.85	450.255	464.879	http://metlin.scripps.edu/metabo_list.php?mass_min=175&mass_max=175.3	0	0	3.51588	689.317	578.895	508.439
99	M471T413	3.25259	5.37566	0.000759649	471.172	471.17	471.173	413.485	413.069	413.962	http://metlin.scripps.edu/metabo_list.php?mass_min=470.02&mass_max=470.32	1167.96	880.269	1409.45	8946.44	5710	8389.38
100	M472T413	4.77834	5.41856	0.000767697	472.176	472.174	472.179	413.485	413.216	413.573	http://metlin.scripps.edu/metabo_list.php?mass_min=471.03&mass_max=471.33	94.9162	0	191.713	1791.04	992.895	1608.74
101	M396T422	1.90524	4.94382	0.000768731	396.123	396.122	396.125	422.335	422.091	422.926	http://metlin.scripps.edu/metabo_list.php?mass_min=394.97&mass_max=395.27	764.647	653.161	956.202	1976.37	1951.55	2378.38
102	M295T225	2.82247	4.77718	0.000773599	295.115	295.115	295.118	225.307	224.997	225.55	http://metlin.scripps.edu/metabo_list.php?mass_min=293.97&mass_max=294.27	275.079	182.769	236.005	863.835	557.175	804.749
103	M722T451	2.95448	4.80827	0.000776613	721.54	721.538	721.542	450.759	450.287	451.057	http://metlin.scripps.edu/metabo_list.php?mass_min=720.39&mass_max=720.69	759.785	375.979	1124.68	6794.15	7568.53	7038.92
104	M354T151	2.12378	4.77801	0.000783664	354.124	354.121	354.125	150.651	149.928	150.96	http://metlin.scripps.edu/metabo_list.php?mass_min=352.97&mass_max=353.27	253.348	298.871	287.862	1016.99	857.465	1030.39
105	M217T91	2.51271	5.41075	0.000798224	217.121	217.117	217.123	91.0117	90.7558	91.358	http://metlin.scripps.edu/metabo_list.php?mass_min=215.97&mass_max=216.27	196.299	192.829	226.309	904.612	564.739	464.829
106	M327T414	17.5506	6.40504	0.000807822	327.128	327.127	327.13	413.573	413.46	414.028	http://metlin.scripps.edu/metabo_list.php?mass_min=325.98&mass_max=326.28	0	0	0	659.565	647.445	597.45
107	M434T451	2.00815	5.31894	0.000820582	434.299	434.297	434.301	450.781	450.245	458.376	http://metlin.scripps.edu/metabo_list.php?mass_min=433.15&mass_max=433.45	1576.22	1066.29	1777.89	4337.18	4469.33	4276.34
108	M542T451	3.71366	4.71081	0.00082812	542.48	542.478	542.484	450.786	450.505	450.886	http://metlin.scripps.edu/metabo_list.php?mass_min=541.33&mass_max=541.63	0	0	169.023	1627.26	1829.72	1389.28
109	M1049T451	3.12809	4.94897	0.000844747	1048.66	1048.66	1048.67	450.813	450.662	451.057	http://metlin.scripps.edu/metabo_list.php?mass_min=1047.51&mass_max=1047.81	83.7485	0	356.832	1724.76	1886.39	2044.84
110	M435T426_2	2.16724	4.68782	0.000857381	435.31	435.308	435.313	425.667	424.948	425.837	http://metlin.scripps.edu/metabo_list.php?mass_min=434.16&mass_max=434.46	864.744	805.487	1361.02	2791.58	2613.15	3777.86
111	M136T91	2.40556	4.95605	0.000879808	136.065	136.064	136.066	90.9282	90.7252	91.1631	http://metlin.scripps.edu/metabo_list.php?mass_min=134.91&mass_max=135.21	10395.5	9384.2	8315.69	38551	31270.5	32622.5
112	M410T310	1.45154	4.67267	0.000885155	410.167	410.164	410.169	309.941	308.9	310.423	http://metlin.scripps.edu/metabo_list.php?mass_min=409.02&mass_max=409.32	631.592	659.472	689.069	883.351	909.427	1035.97
113	M127T422	2.02289	4.6697	0.000888503	127.041	127.04	127.041	422.421	422.021	423.025	http://metlin.scripps.edu/metabo_list.php?mass_min=125.89&mass_max=126.19	3339.22	2678.55	4457.43	8300.28	8690.08	12103.2
114	M208T220	1.66186	4.67754	0.000890704	208.139	208.138	208.14	220.174	210.38	220.72	http://metlin.scripps.edu/metabo_list.php?mass_min=206.99&mass_max=207.29	4740.8	3516.47	4597.01	9908.17	8217.65	7854.97
115	M1007T423	2.42064	4.67867	0.000908473	1007.47	1007.46	1007.47	422.926	422.337	424.271	http://metlin.scripps.edu/metabo_list.php?mass_min=1006.32&mass_max=1006.62	702.539	687.357	1011.95	3319.21	2678.01	4148.22
116	M541T451	2.88544	4.73067	0.000908796	541.477	541.474	541.479	450.742	450.501	451.057	http://metlin.scripps.edu/metabo_list.php?mass_min=540.33&mass_max=540.63	419.285	217.508	632.272	3891.5	4274.88	4107.76
117	M232T451	2.53843	4.72456	0.000917462	232.213	232.212	232.214	450.607	450.382	450.759	http://metlin.scripps.edu/metabo_list.php?mass_min=231.06&mass_max=231.36	354.438	158.978	567.395	1502.19	1509.56	1470.59
118	M470T451	2.41127	4.64225	0.000919281	470.329	470.327	470.333	450.947	450.575	451.245	http://metlin.scripps.edu/metabo_list.php?mass_min=469.18&mass_max=469.48	307.756	82.4585	233.996	878.833	934.331	791.688
119	M1025T424	2.35863	4.74406	0.000928303	1025.48	1025.47	1025.48	423.824	423.098	424.775	http://metlin.scripps.edu/metabo_list.php?mass_min=1024.33&mass_max=1024.63	214.003	188.267	576.496	1539	1153.49	1715.49
120	M884T451	4.25438	4.61375	0.000975021	883.595	883.593	883.599	450.813	450.742	450.886	http://metlin.scripps.edu/metabo_list.php?mass_min=882.44&mass_max=882.74	0	0	0	469.408	626.058	538.716
121	M387T220	1.58172	5.02512	0.000983536	387.2	387.199	387.201	220.372	219.956	220.72	http://metlin.scripps.edu/metabo_list.php?mass_min=386.05&mass_max=386.35	7911.16	5584.29	5703.23	11625.5	10107.8	11028.2
122	M227T230	2.41306	4.68802	0.000995587	227.162	227.16	227.163	229.897	228.729	231.019	http://metlin.scripps.edu/metabo_list.php?mass_min=226.01&mass_max=226.31	950.553	486.244	773.033	1927.46	2368.11	2647.45
123	M355T253	1.81971	4.58805	0.000999117	355.167	355.165	355.169	252.798	252.22	254.517	http://metlin.scripps.edu/metabo_list.php?mass_min=354.02&mass_max=354.32	279.206	859.102	824.985	1418.92	1467.51	1347.66
124	M177T451	1.91062	4.78508	0.0010021	177.163	177.163	177.164	450.886	450.662	451.245	http://metlin.scripps.edu/metabo_list.php?mass_min=176.01&mass_max=176.31	2956.79	1594.11	2905.41	6901.87	7546.31	7433.59
125	M492T280	1.83603	4.89461	0.0010069	492.24	492.238	492.242	279.97	279.566	280.448	http://metlin.scripps.edu/metabo_list.php?mass_min=491.09&mass_max=491.39	1293.47	781.717	683.122	1636.29	1384.24	1192.68
126	M1045T423	1.57711	4.60928	0.00101881	1044.51	1044.5	1044.51	422.932	422.503	423.151	http://metlin.scripps.edu/metabo_list.php?mass_min=1043.36&mass_max=1043.66	3428.56	4131.7	5552.11	8744.67	8039.74	9214.88
127	M1114T469	4.30113	-5.14452	0.00102243	1113.51	1113.51	1113.52	468.582	468.411	469.162	http://metlin.scripps.edu/metabo_list.php?mass_min=1112.36&mass_max=1112.66	451.762	986.665	845.899	57.9606	0	162.667
128	M149T121	2.40475	-5.12705	0.00102921	149.033	149.031	149.036	121.243	120.709	122.5	http://metlin.scripps.edu/metabo_list.php?mass_min=147.88&mass_max=148.18	3248.89	3334.79	2953.53	1755.81	884.087	1749.04
129	M377T423	2.20695	4.65136	0.0010318	377.11	377.108	377.111	422.561	422.307	422.791	http://metlin.scripps.edu/metabo_list.php?mass_min=375.96&mass_max=376.26	1903.52	1050.55	1413.68	3497.57	3141.54	4659.75
130	M581T822	1.15044	4.6767	0.00103237	581.298	581.295	581.299	821.745	821.417	822.102	http://metlin.scripps.edu/metabo_list.php?mass_min=580.15&mass_max=580.45	1837.75	1973.17	1904.48	2114.22	2338.66	2098.22
131	M631T414	5.21829	5.19105	0.00103732	631.385	631.381	631.387	413.769	413.524	425.452	http://metlin.scripps.edu/metabo_list.php?mass_min=630.23&mass_max=630.53	27.766	0	314.764	2085.6	1414.99	2348.18
132	M964T413	3.98075	4.62086	0.00103854	964.46	964.457	964.461	413.46	413.069	413.733	http://metlin.scripps.edu/metabo_list.php?mass_min=963.31&mass_max=963.61	25.7522	0	25.729	611.728	296.872	654.53
133	M173T451	2.03589	4.66779	0.00106252	173.132	173.132	173.133	450.947	450.575	451.561	http://metlin.scripps.edu/metabo_list.php?mass_min=171.98&mass_max=172.28	1254.13	642.533	1235.2	3356.07	3924.7	3663.9
134	M560T451	3.2274	4.57655	0.00107943	560.489	560.488	560.491	450.759	450.575	450.886	http://metlin.scripps.edu/metabo_list.php?mass_min=559.34&mass_max=559.64	208.359	0	256.318	1975.6	2478.56	2167.26
135	M899T427	2.043	6.01015	0.00108066	899.458	899.454	899.459	427.187	426.626	427.856	http://metlin.scripps.edu/metabo_list.php?mass_min=898.31&mass_max=898.61	225.122	235.724	483.212	895.952	947.829	1018.09
136	M394T91	1.63353	4.87892	0.00108092	394.169	394.168	394.174	91.294	90.7558	91.7332	http://metlin.scripps.edu/metabo_list.php?mass_min=393.02&mass_max=393.32	304.042	248.684	262.387	517.793	425.027	514.926
137	M388T220	1.66704	5.07951	0.00108547	388.204	388.203	388.204	220.388	220.007	220.962	http://metlin.scripps.edu/metabo_list.php?mass_min=387.05&mass_max=387.35	1601.19	1082.15	1124.66	2475.72	2371.35	2447.34
138	M123T220	1.53158	4.79313	0.00110147	123.083	123.082	123.086	220.428	219.956	225.213	http://metlin.scripps.edu/metabo_list.php?mass_min=121.93&mass_max=122.23	8773.57	6506.92	7555.51	12508	13200.2	13794.2
139	M960T413	2.99677	4.54217	0.00112107	959.511	959.504	959.513	413.394	413.216	413.65	http://metlin.scripps.edu/metabo_list.php?mass_min=958.36&mass_max=958.66	139.365	26.7548	346.585	1508.14	987.891	1560.14
140	M773T221	3.89286	4.54139	0.00117029	773.394	773.39	773.396	220.511	219.956	220.962	http://metlin.scripps.edu/metabo_list.php?mass_min=772.24&mass_max=772.54	189.725	0	31.2775	465.375	332.136	605.038
141	M310T414	4.73455	4.98426	0.00120267	310.124	310.123	310.124	413.524	413.216	413.573	http://metlin.scripps.edu/metabo_list.php?mass_min=308.97&mass_max=309.27	167.113	0	89.2993	1663.43	956.121	1395.33
142	M359T423	1.81175	4.46422	0.00120829	359.099	359.097	359.099	422.595	422.014	422.926	http://metlin.scripps.edu/metabo_list.php?mass_min=357.95&mass_max=358.25	2130.48	2103.52	2723.73	5106.27	5098.58	7013.67
143	M121T451	2.09469	4.48693	0.00123682	121.103	121.102	121.103	450.946	450.575	451.317	http://metlin.scripps.edu/metabo_list.php?mass_min=119.95&mass_max=120.25	3952.77	2135.2	4840.78	12356.5	16132.8	13206.2
144	M531T404	2.90619	4.56474	0.00124752	531.346	531.344	531.348	403.642	403.446	403.887	http://metlin.scripps.edu/metabo_list.php?mass_min=530.2&mass_max=530.5	84.3016	26.2483	205.867	1040.05	965.447	822.728
145	M209T230	2.07546	4.4626	0.00128636	209.152	209.151	209.152	229.697	229.131	230.252	http://metlin.scripps.edu/metabo_list.php?mass_min=208&mass_max=208.3	4780.08	3650.56	3972.45	8293.45	9998.97	11444.9
146	M903T428	2.22118	5.38804	0.00129077	903.411	903.409	903.417	427.564	427.063	427.972	http://metlin.scripps.edu/metabo_list.php?mass_min=902.26&mass_max=902.56	310.915	370.946	624.807	1475.42	1753.89	1943.25
147	M179T220	2.03084	4.42239	0.00130581	179.139	179.135	179.14	220.195	219.421	220.554	http://metlin.scripps.edu/metabo_list.php?mass_min=177.99&mass_max=178.29	906.821	469.785	663.277	1208.44	1224.56	1519.63
148	M810T443	2.75266	4.41345	0.00132647	810.435	810.428	810.437	443.312	441.081	443.515	http://metlin.scripps.edu/metabo_list.php?mass_min=809.28&mass_max=809.58	192.313	27.7606	372.659	1297.63	1808.33	1718.31
149	M539T422	1.99855	4.90117	0.00132899	539.165	539.162	539.167	422.287	421.517	433.857	http://metlin.scripps.edu/metabo_list.php?mass_min=538.02&mass_max=538.32	897.279	696.647	1122.72	2315.39	2088.36	3114.67
150	M199T140	2.29633	5.2931	0.00133105	199.061	199.059	199.062	140.484	139.48	141.323	http://metlin.scripps.edu/metabo_list.php?mass_min=197.91&mass_max=198.21	431.273	368.957	399.108	882.481	801.244	1046.77
151	M152T91	1.95664	4.39951	0.00133675	152.063	152.062	152.065	90.9987	90.7252	91.4432	http://metlin.scripps.edu/metabo_list.php?mass_min=150.91&mass_max=151.21	1890.08	1875.8	1473.72	5630.34	5639.14	5322.56
152	M630T413	3.78301	4.915	0.00133806	630.384	630.383	630.385	413.458	413.228	413.962	http://metlin.scripps.edu/metabo_list.php?mass_min=629.23&mass_max=629.53	519.393	276.567	798.491	6003.06	3607.09	5870.6
153	M215T91_2	2.08752	4.40035	0.00133853	215.137	215.136	215.142	90.9857	90.7252	91.5762	http://metlin.scripps.edu/metabo_list.php?mass_min=213.99&mass_max=214.29	396.168	328.997	435.034	1491.5	1173.35	1605.64
154	M411T183	1.65131	4.57866	0.00134318	411.194	411.19	411.196	183.237	183.096	183.509	http://metlin.scripps.edu/metabo_list.php?mass_min=410.04&mass_max=410.34	744.506	499.463	658.631	1216.65	1035.16	984.039
155	M409T310	1.32625	4.65329	0.00136144	409.163	409.162	409.167	309.917	309.404	310.211	http://metlin.scripps.edu/metabo_list.php?mass_min=408.01&mass_max=408.31	3541.67	2905.57	3378.74	4257.44	4686.8	4419.35
156	M902T451	3.03543	4.5021	0.00138138	901.603	901.599	901.606	450.813	450.575	451.008	http://metlin.scripps.edu/metabo_list.php?mass_min=900.45&mass_max=900.75	229.041	0	420.321	2551	3008.58	2807.26
157	M112T91	2.05918	4.38162	0.00142145	112.052	112.05	112.054	90.5837	90.2212	91.0722	http://metlin.scripps.edu/metabo_list.php?mass_min=110.9&mass_max=111.2	188.49	455.177	290.943	847.364	802.556	733.188
158	M617T451	3.54194	4.59712	0.00142481	617.234	617.231	617.237	451.007	450.742	451.39	http://metlin.scripps.edu/metabo_list.php?mass_min=616.08&mass_max=616.38	0	0	0	913.989	1041.27	1281.36
159	M243T451	1.85532	4.44708	0.00143237	243.21	243.209	243.212	450.505	450.158	451.245	http://metlin.scripps.edu/metabo_list.php?mass_min=242.06&mass_max=242.36	1057.49	725.261	895.692	2298.24	2624.49	2302.04
160	M135T451	2.02359	4.56422	0.00143481	135.118	135.117	135.119	450.886	450.501	451.317	http://metlin.scripps.edu/metabo_list.php?mass_min=133.97&mass_max=134.27	2731.04	1209.08	2714.56	7150.14	8995.02	6996.15
161	M313T16	1.49604	4.50036	0.00144212	312.916	312.915	312.917	15.644	14.7189	18.4461	http://metlin.scripps.edu/metabo_list.php?mass_min=311.77&mass_max=312.07	516.182	507.746	584.101	830.599	756.999	901.682
162	M629T486	1.31878	-4.35982	0.00145544	629.326	629.324	629.328	486.011	485.633	486.562	http://metlin.scripps.edu/metabo_list.php?mass_min=628.18&mass_max=628.48	1054.76	1283.89	1205.74	787.648	1104.28	968.377
163	M160T3	2.87127	5.00834	0.00146819	159.968	159.968	159.97	2.79835	2.04197	5.3361	http://metlin.scripps.edu/metabo_list.php?mass_min=158.82&mass_max=159.12	1009.17	952.855	0	1962.73	2665.65	2415.1
164	M150T451	2.84371	4.80527	0.0014739	150.136	150.135	150.137	450.85	450.501	451.057	http://metlin.scripps.edu/metabo_list.php?mass_min=148.99&mass_max=149.29	57.9247	0	350.269	1194.5	1261.97	1051.48
165	M205T91	1.92447	4.33477	0.0014801	205.071	205.068	205.073	90.7902	90.4821	91.2589	http://metlin.scripps.edu/metabo_list.php?mass_min=203.92&mass_max=204.22	280.935	396.135	287.588	705.841	949.073	861.741
166	M559T451	2.714	4.48163	0.00149044	559.487	559.485	559.488	450.759	450.501	451.057	http://metlin.scripps.edu/metabo_list.php?mass_min=558.34&mass_max=558.64	559.047	254.854	782.542	4574.23	5145.55	4848.36
167	M389T55	19.5597	-5.79785	0.0015488	389.296	389.295	389.297	54.5979	54.0774	54.9905	http://metlin.scripps.edu/metabo_list.php?mass_min=388.15&mass_max=388.45	698.803	860.108	869.04	25.7062	0	0
168	M731T503	1.30548	4.38906	0.00155335	731.344	731.342	731.347	502.737	502.455	502.992	http://metlin.scripps.edu/metabo_list.php?mass_min=730.19&mass_max=730.49	1559.05	1776.46	1779.82	2258.15	2638.97	2695.13
169	M723T451	3.0327	4.37633	0.00156043	722.543	722.543	722.544	450.813	450.759	451.008	http://metlin.scripps.edu/metabo_list.php?mass_min=721.39&mass_max=721.69	274.985	175.12	276.5	3156.61	3971.89	3383.81
170	M375T215	3.68034	-5.73434	0.00156824	375.125	375.125	375.128	214.601	214.16	215.172	http://metlin.scripps.edu/metabo_list.php?mass_min=373.98&mass_max=374.28	2657.12	6454.66	7125.08	1772.5	1331.72	1466.99
171	M271T451	1.82513	4.30933	0.00158532	271.242	271.241	271.243	450.754	450.287	451.317	http://metlin.scripps.edu/metabo_list.php?mass_min=270.09&mass_max=270.39	106928	67307.3	114161	268103	308000	252589
172	M1117T469	13.5711	-5.69392	0.00158907	1117.46	1117.46	1117.46	468.954	468.816	469.666	http://metlin.scripps.edu/metabo_list.php?mass_min=1116.31&mass_max=1116.61	152.845	500.332	309.015	0	0	52.3759
173	M273T451_2	1.88689	4.52756	0.00162156	273.254	273.253	273.255	450.706	450.276	451.008	http://metlin.scripps.edu/metabo_list.php?mass_min=272.1&mass_max=272.4	6318.06	3249.2	6176.04	14283.7	17010.1	14359.6
174	M416T451	2.53548	4.30821	0.001638	416.288	416.287	416.288	451.102	450.501	451.749	http://metlin.scripps.edu/metabo_list.php?mass_min=415.14&mass_max=415.44	196.756	249.817	237.647	1172.07	1799.55	1437.71
175	M645T366	1.49434	4.28617	0.00165855	645.274	645.271	645.277	365.677	365.423	365.984	http://metlin.scripps.edu/metabo_list.php?mass_min=644.12&mass_max=644.42	1077.79	1310.26	1098.97	1608.64	1658.24	1445.14
176	M523T4	4.23008	-4.39119	0.00170756	522.596	522.594	522.598	3.68244	2.61191	9.16391	http://metlin.scripps.edu/metabo_list.php?mass_min=521.45&mass_max=521.75	1669.4	1038.28	1174.77	535.114	0	432.138
177	M371T210	2.04385	4.26236	0.00170857	371.196	371.194	371.2	210.095	209.616	210.468	http://metlin.scripps.edu/metabo_list.php?mass_min=370.05&mass_max=370.35	479.484	140.441	420.174	1007.57	684.753	948.784
178	M167T230	1.94506	4.31878	0.0017104	167.137	167.134	167.138	230.417	228.121	230.755	http://metlin.scripps.edu/metabo_list.php?mass_min=165.99&mass_max=166.29	655.335	240.069	429.166	768.827	1065.75	876.967
179	M1043T423	1.61026	4.23145	0.00174387	1042.5	1042.5	1042.51	422.801	422.503	423.767	http://metlin.scripps.edu/metabo_list.php?mass_min=1041.35&mass_max=1041.65	17590.4	19807.8	27299.8	45153.3	39727.2	53362.1
180	M750T389	2.35528	4.34476	0.00174429	750.386	750.385	750.388	388.787	387.261	398.321	http://metlin.scripps.edu/metabo_list.php?mass_min=749.24&mass_max=749.54	324.493	685.479	1046.53	1911.58	3048.97	3106.2
181	M395T380	3.82065	5.17801	0.00176864	395.202	395.198	395.204	379.965	379.616	380.446	http://metlin.scripps.edu/metabo_list.php?mass_min=394.05&mass_max=394.35	591.19	758.599	1357.15	4876.74	5365.26	7637.2
182	M290T426	1.98498	4.79001	0.00176997	290.255	290.255	290.257	425.958	425.279	426.845	http://metlin.scripps.edu/metabo_list.php?mass_min=289.11&mass_max=289.41	723.216	512.809	882.642	2146.02	2531.81	2565.72
183	M1048T423	1.69757	4.42651	0.00177847	1048.46	1048.46	1048.47	422.883	422.519	423.295	http://metlin.scripps.edu/metabo_list.php?mass_min=1047.31&mass_max=1047.61	3234.64	3027.08	4250.46	8325.53	7507.35	9614.84
184	M384T163	7.81785	4.87137	0.00178349	384.136	384.134	384.137	163.068	162.525	163.454	http://metlin.scripps.edu/metabo_list.php?mass_min=382.99&mass_max=383.29	0	70.1444	53.9664	492.356	525.34	642.524
185	M489T192	3.80673	4.21443	0.00180518	489.19	489.19	489.192	191.918	190.706	200.794	http://metlin.scripps.edu/metabo_list.php?mass_min=488.04&mass_max=488.34	0	26.7464	192.751	723.951	528.15	1123.65
186	M273T451_1	1.94973	4.65369	0.00180824	273.096	273.095	273.097	451.005	450.287	451.317	http://metlin.scripps.edu/metabo_list.php?mass_min=271.95&mass_max=272.25	3024.34	1458.97	3502.67	8028.2	9018.38	8155.36
187	M175T231	1.96903	4.63588	0.00180871	175.145	175.141	175.146	230.745	230.401	231.311	http://metlin.scripps.edu/metabo_list.php?mass_min=173.99&mass_max=174.29	779.223	785.063	546.004	1570.55	1567.48	1879.45
188	M477T383	1.56803	4.69213	0.00181197	477.246	477.244	477.248	383.152	382.69	383.5	http://metlin.scripps.edu/metabo_list.php?mass_min=476.1&mass_max=476.4	3205.37	3114.5	3835.73	5260.83	6405.14	5421.93
189	M425T378	2.23435	4.2044	0.00181604	425.213	425.212	425.213	378.27	377.597	378.965	http://metlin.scripps.edu/metabo_list.php?mass_min=424.06&mass_max=424.36	1267.76	3071.53	1526.62	5617.48	6510.46	9277.91
190	M343T800	7.79903	4.54201	0.0018414	343.222	343.214	343.223	799.812	789.456	801.175	http://metlin.scripps.edu/metabo_list.php?mass_min=342.07&mass_max=342.37	0	0	0	427.791	329.232	525.605
191	M1043T446	3.79223	4.32755	0.00184661	1042.5	1042.5	1042.51	445.523	445.268	445.717	http://metlin.scripps.edu/metabo_list.php?mass_min=1041.35&mass_max=1041.65	298.834	161.501	547.31	3033.57	3480.79	3728.64
192	M321T484	2.08201	4.32389	0.00185124	321.171	321.17	321.175	483.618	483.332	484.099	http://metlin.scripps.edu/metabo_list.php?mass_min=320.02&mass_max=320.32	1141.07	621.317	682.248	1488.21	1368.69	2041.95
193	M362T589	2.75527	4.22628	0.00185184	362.238	362.235	362.24	589.412	588.721	590.603	http://metlin.scripps.edu/metabo_list.php?mass_min=361.09&mass_max=361.39	582.385	756.954	734.585	3913.26	3552.05	4672.88
194	M395T423	1.77069	4.29479	0.00185553	395.119	395.118	395.121	422.719	422.503	423.259	http://metlin.scripps.edu/metabo_list.php?mass_min=393.97&mass_max=394.27	4880.28	4585.39	5722.69	10822.5	10694.9	14941
195	M1050T451	3.44298	4.64582	0.00186788	1049.66	1049.66	1049.67	450.886	450.238	451.008	http://metlin.scripps.edu/metabo_list.php?mass_min=1048.51&mass_max=1048.81	0	0	0	613.049	568.24	641.665
196	M741T451_1	3.60247	4.19786	0.00189188	740.552	740.551	740.555	450.742	450.158	451.057	http://metlin.scripps.edu/metabo_list.php?mass_min=739.4&mass_max=739.7	0	0	0	983.076	1236.47	1283.53
197	M107T222	1.70238	4.45242	0.00189308	107.085	107.084	107.086	222.39	221.685	222.978	http://metlin.scripps.edu/metabo_list.php?mass_min=105.94&mass_max=106.24	897.303	1700.85	1466.66	2757.46	2880.28	3319.6
198	M274T451_1	1.89962	4.24632	0.00189574	274.1	274.098	274.103	451.151	450.158	451.584	http://metlin.scripps.edu/metabo_list.php?mass_min=272.95&mass_max=273.25	416.773	319.471	415.135	1001.27	1299.75	983.876
199	M430T220	2.26483	4.30744	0.00193773	430.216	430.216	430.219	220.174	219.956	220.554	http://metlin.scripps.edu/metabo_list.php?mass_min=429.07&mass_max=429.37	419.904	346.275	146.306	911.525	875.849	1499.24
200	M422T345	1.70437	4.31347	0.00196179	422.188	422.184	422.193	345.432	331.833	345.695	http://metlin.scripps.edu/metabo_list.php?mass_min=421.04&mass_max=421.34	538.539	444.596	419.786	696.527	668.129	796.318
201	M175T451	1.78801	4.27123	0.00197511	175.148	175.147	175.149	450.746	450.276	451.057	http://metlin.scripps.edu/metabo_list.php?mass_min=174&mass_max=174.3	3631.56	2380.64	3648.87	8254.57	10182.8	8821.89
202	M193T210	2.22468	4.15723	0.00198337	193.155	193.154	193.156	209.964	209.425	210.735	http://metlin.scripps.edu/metabo_list.php?mass_min=192.01&mass_max=192.31	400.74	338.609	581.23	1462.03	815.812	997.989
203	M468T451	2.1555	4.2783	0.00201087	468.333	468.331	468.333	450.759	450.287	451.008	http://metlin.scripps.edu/metabo_list.php?mass_min=467.18&mass_max=467.48	3467.24	1673.38	3663.06	11718.9	13867.6	12319.5
204	M150T99	1.92215	4.19484	0.0020186	150.056	150.053	150.057	99.293	98.5426	100.014	http://metlin.scripps.edu/metabo_list.php?mass_min=148.91&mass_max=149.21	877.013	575.76	765.855	1883.45	1308.98	1646.56
205	M440T346	1.41221	4.13738	0.00202194	440.204	440.201	440.208	345.781	331.388	346.198	http://metlin.scripps.edu/metabo_list.php?mass_min=439.05&mass_max=439.35	1195.07	1123.29	1395.49	1436.63	1586.37	1915.19
206	M273T414	4.57698	4.6267	0.00203417	273.251	273.249	273.251	413.962	412.941	427.886	http://metlin.scripps.edu/metabo_list.php?mass_min=272.1&mass_max=272.4	132.349	19.9257	104.974	2887.09	1512.28	1961.27
207	M1044T423	1.61417	4.12164	0.00208064	1043.51	1043.5	1043.51	422.801	422.503	423.767	http://metlin.scripps.edu/metabo_list.php?mass_min=1042.36&mass_max=1042.66	8986.07	10392.5	14414.6	23573	20663.6	27784.7
208	M483T362	1.54394	4.25995	0.00210599	483.187	483.185	483.189	361.504	355.273	361.956	http://metlin.scripps.edu/metabo_list.php?mass_min=482.04&mass_max=482.34	5961.74	7607.46	7015.85	11145.9	10376.4	8892.6
209	M615T451_2	4.84166	4.62411	0.00211765	615.378	615.374	615.381	451.161	450.742	451.39	http://metlin.scripps.edu/metabo_list.php?mass_min=614.23&mass_max=614.53	0	0	0	2855.82	3001.59	2932.66
210	M210T230	1.96818	4.10797	0.00213436	210.155	210.152	210.155	229.791	228.719	230.252	http://metlin.scripps.edu/metabo_list.php?mass_min=209&mass_max=209.3	572.616	562.562	584.587	1430.9	1288.21	1093.19
211	M135T345	2.42543	4.13503	0.00214516	135.086	135.084	135.088	344.848	344.425	345.145	http://metlin.scripps.edu/metabo_list.php?mass_min=133.94&mass_max=134.24	135.659	68.0946	300.248	350.799	535.062	596.26
212	M476T409	1.95697	4.27277	0.00214586	476.25	476.246	476.252	408.956	408.681	409.389	http://metlin.scripps.edu/metabo_list.php?mass_min=475.1&mass_max=475.4	604.157	864.287	1174.98	1964.46	1747.44	3176.2
213	M275T383	1.61571	4.3131	0.00214724	275.199	275.196	275.202	383.122	382.645	383.831	http://metlin.scripps.edu/metabo_list.php?mass_min=274.05&mass_max=274.35	394.874	528.943	468.132	753.481	866.172	939.363
214	M191T215	2.12837	-4.84414	0.00214847	191.096	191.095	191.097	214.664	214.519	215.386	http://metlin.scripps.edu/metabo_list.php?mass_min=189.95&mass_max=190.25	677.831	971.201	1054.98	471.909	516.654	504.277
215	M241T93	1.31194	4.15702	0.00219567	241.153	241.152	241.153	92.5889	92.019	92.9554	http://metlin.scripps.edu/metabo_list.php?mass_min=240&mass_max=240.3	5738.85	4956.6	6309.3	8101.28	6731.73	8567.08
216	M469T451	2.30515	4.10243	0.00220929	469.332	469.324	469.333	450.75	450.158	465.884	http://metlin.scripps.edu/metabo_list.php?mass_min=468.18&mass_max=468.48	1107.43	499.668	730.963	3707.56	4794.85	3702.71
217	M301T124	1.89547	4.15853	0.00224582	301.127	301.125	301.129	124.35	123.358	126.096	http://metlin.scripps.edu/metabo_list.php?mass_min=299.98&mass_max=300.28	3341.76	3532.59	5667	14081	7641.27	10948.8
218	M370T214	3.24416	-5.18493	0.00226596	370.168	370.164	370.171	214.262	213.157	214.912	http://metlin.scripps.edu/metabo_list.php?mass_min=369.02&mass_max=369.32	626.255	1853.53	1922.77	452.836	323.054	552.789
219	M265T47	2.14211	-4.97848	0.00229127	265.25	265.249	265.251	47.0994	45.8073	49.948	http://metlin.scripps.edu/metabo_list.php?mass_min=264.1&mass_max=264.4	6577.11	4403.91	7578.61	2874.31	2267.48	1996.95
220	M159T451	1.81074	4.55846	0.00230264	159.117	159.116	159.118	450.883	450.382	466.171	http://metlin.scripps.edu/metabo_list.php?mass_min=157.97&mass_max=158.27	2119.94	1377.76	2566.9	5455.9	6067.49	5784.72
221	M411T230	1.78083	4.23999	0.00230963	411.2	411.199	411.203	230.295	229.737	231.094	http://metlin.scripps.edu/metabo_list.php?mass_min=410.05&mass_max=410.35	5201	3858.54	3584.76	6741.23	9132.81	9308.99
222	M137T91	2.13735	4.12693	0.0023425	137.065	137.062	137.067	91.358	90.7252	92.0831	http://metlin.scripps.edu/metabo_list.php?mass_min=135.91&mass_max=136.21	1362.6	946.462	992.948	3979.7	3730.3	3781.84
223	M526T368	2.30251	4.08289	0.00236733	526.304	526.302	526.307	368.453	368.175	368.757	http://metlin.scripps.edu/metabo_list.php?mass_min=525.15&mass_max=525.45	236.653	320.504	330.391	1247.39	1567.83	1463.18
224	M391T636	1.86344	4.73963	0.00237909	391.248	391.246	391.252	635.552	634.998	636.002	http://metlin.scripps.edu/metabo_list.php?mass_min=390.1&mass_max=390.4	581.788	599.226	539.9	916.048	1299.6	1381.3
225	M490T414	3.71033	4.03005	0.00240461	489.717	489.717	489.72	413.949	412.565	414.028	http://metlin.scripps.edu/metabo_list.php?mass_min=488.57&mass_max=488.87	0	0	0	741.273	596.622	374.964
226	M421T380	1.6952	-4.02884	0.00240916	421.152	421.148	421.156	380.284	379.616	380.95	http://metlin.scripps.edu/metabo_list.php?mass_min=420&mass_max=420.3	2164.9	2824.18	2310.17	1227.25	1301.59	542.03
227	M321T591	5.13915	4.07221	0.00241675	321.241	321.239	321.242	590.822	590.325	591.651	http://metlin.scripps.edu/metabo_list.php?mass_min=320.09&mass_max=320.39	0	0	0	634.084	540.265	1034.58
228	M741T451_2	1.87272	4.22468	0.00242198	741.404	741.401	741.406	451.008	450.287	451.39	http://metlin.scripps.edu/metabo_list.php?mass_min=740.25&mass_max=740.55	583.292	484.969	766.851	1796.29	2013.47	1997.49
229	M404T222	1.38941	4.07191	0.00242327	404.16	404.158	404.163	221.958	221.652	222.474	http://metlin.scripps.edu/metabo_list.php?mass_min=403.01&mass_max=403.31	6442.07	8435.2	6645.09	9678.89	7686.86	9155.27
230	M717T422	2.28141	4.38228	0.00244178	717.385	717.384	717.387	422.364	422.02	422.755	http://metlin.scripps.edu/metabo_list.php?mass_min=716.24&mass_max=716.54	1261.3	1280.65	1830.24	3833.85	3804.38	6637.1
231	M540T369	2.49131	4.03544	0.00252215	540.28	540.276	540.283	369.21	368.617	369.686	http://metlin.scripps.edu/metabo_list.php?mass_min=539.13&mass_max=539.43	0	209.508	200.259	541.21	478.139	859.876
232	M272T451	1.72289	4.0798	0.00252747	272.245	272.245	272.246	450.746	450.276	451.317	http://metlin.scripps.edu/metabo_list.php?mass_min=271.1&mass_max=271.4	22703	15060.1	25503.4	50178	63534.3	52329
233	M525T368	2.14784	4.14834	0.00254242	525.3	525.295	525.303	368.341	368.018	379.702	http://metlin.scripps.edu/metabo_list.php?mass_min=524.15&mass_max=524.45	1193.34	1392.3	1543.2	4604.87	5975.15	5346.47
234	M919T451	2.80027	4.15851	0.00255936	918.626	918.623	918.632	450.75	450.158	451.057	http://metlin.scripps.edu/metabo_list.php?mass_min=917.48&mass_max=917.78	159.935	0	173.96	1204.77	1365	1367.69
235	M284T91	2.33282	3.98197	0.0025975	284.102	284.1	284.105	90.7558	90.4821	91.1631	http://metlin.scripps.edu/metabo_list.php?mass_min=282.95&mass_max=283.25	186.592	136.142	446.257	804.902	970.516	1213.89
236	M283T451	2.3345	4.08421	0.00260061	283.243	283.241	283.245	451.125	450.505	451.317	http://metlin.scripps.edu/metabo_list.php?mass_min=282.09&mass_max=282.39	370.199	190.365	525.384	1812.92	2634.2	1760.59
237	M267T49	2.28586	-4.94655	0.00260741	267.267	267.267	267.268	49.4891	37.6013	54.0415	http://metlin.scripps.edu/metabo_list.php?mass_min=266.12&mass_max=266.42	58663.8	55127.7	46763.8	23226	19103.5	17220.4
238	M614T451	2.3496	4.1785	0.00261758	614.385	614.384	614.386	450.822	450.287	451.317	http://metlin.scripps.edu/metabo_list.php?mass_min=613.24&mass_max=613.54	763.818	327.538	1121.84	4116.41	4516.17	4428.03
239	M303T118	3.9392	4.15291	0.00261842	303.007	303.003	303.007	118.028	115.555	119.469	http://metlin.scripps.edu/metabo_list.php?mass_min=301.86&mass_max=302.16	63.089	58.3218	67.166	1855.81	1567.16	1016.16
240	M1048T451	2.72633	4.08081	0.00261973	1047.66	1047.66	1047.66	450.822	450.575	451.317	http://metlin.scripps.edu/metabo_list.php?mass_min=1046.51&mass_max=1046.81	282.053	90.8423	559.03	3112.17	2945	3105.67
241	M861T428	2.70843	4.18224	0.00262345	861.41	861.406	861.413	427.842	427.564	428.137	http://metlin.scripps.edu/metabo_list.php?mass_min=860.26&mass_max=860.56	28.2626	123.652	335.93	1006.89	1076.38	1475.82
242	M105T423	4.77532	4.18134	0.00266243	105.022	105.021	105.023	422.584	422.02	435.03	http://metlin.scripps.edu/metabo_list.php?mass_min=103.87&mass_max=104.17	0.958636	0	0	1420.82	1074.02	1687.64
243	M242T93	1.70848	4.5248	0.00267518	242.156	242.153	242.158	92.5871	92.1706	93.5991	http://metlin.scripps.edu/metabo_list.php?mass_min=241.01&mass_max=241.31	623.48	549.355	523.156	1143.6	698.865	1134.84
244	M281T484	2.10425	4.9518	0.00269383	281.179	281.178	281.181	483.539	482.832	484.844	http://metlin.scripps.edu/metabo_list.php?mass_min=280.03&mass_max=280.33	407.147	398.345	300.114	648.976	573.352	1084.84
245	M1049T423	1.73619	4.03587	0.00272515	1049.46	1049.45	1049.46	422.966	422.527	423.528	http://metlin.scripps.edu/metabo_list.php?mass_min=1048.31&mass_max=1048.61	1098.32	1069.58	1708.67	3309.12	2715.45	3727.42
246	M741T222	1.54495	4.30754	0.00272689	741.359	741.354	741.363	221.652	221.221	221.97	http://metlin.scripps.edu/metabo_list.php?mass_min=740.21&mass_max=740.51	807.066	730.738	578.819	1013.83	1259.49	1172.57
247	M718T423	2.39004	4.07068	0.00274059	718.39	718.389	718.39	422.647	422.02	423.295	http://metlin.scripps.edu/metabo_list.php?mass_min=717.24&mass_max=717.54	211.468	285.187	562.854	1331.18	1336.21	1938.8
248	M201T155	4.10731	4.03758	0.0027443	201.112	201.11	201.113	154.924	153.961	155.388	http://metlin.scripps.edu/metabo_list.php?mass_min=199.96&mass_max=200.26	0	0	0	1110.75	1010.22	1934.65
249	M1046T423	1.51806	3.97387	0.00274781	1045.51	1045.5	1045.51	423.061	422.337	423.315	http://metlin.scripps.edu/metabo_list.php?mass_min=1044.36&mass_max=1044.66	1010.62	1100.42	1345.68	2476.26	1846.11	2355.81
250	M187T451	2.27096	4.30701	0.00276109	187.147	187.146	187.151	451.29	450.287	476.732	http://metlin.scripps.edu/metabo_list.php?mass_min=186&mass_max=186.3	1159.25	697.91	1351.01	3276.02	3917.29	3508.84
251	M119T451	2.47516	4.14494	0.00276417	119.087	119.086	119.088	450.814	450.287	451.317	http://metlin.scripps.edu/metabo_list.php?mass_min=117.94&mass_max=118.24	2949.22	108.107	1162.45	8785.95	10666.4	9652.36
252	M449T427	3.01719	4.02993	0.00277665	449.285	449.281	449.288	427.323	426.878	427.566	http://metlin.scripps.edu/metabo_list.php?mass_min=448.13&mass_max=448.43	0	34.6378	138.17	1089.33	1244.01	1598.89
253	M202T451	2.15323	4.56577	0.00280073	202.168	202.167	202.168	451.317	450.255	451.513	http://metlin.scripps.edu/metabo_list.php?mass_min=201.02&mass_max=201.32	516.859	0	818.779	1644.92	1757.86	1645.08
254	M290T451	2.07206	3.94378	0.0028188	290.256	290.254	290.257	450.746	438.057	457.725	http://metlin.scripps.edu/metabo_list.php?mass_min=289.11&mass_max=289.41	6245.02	4106.4	6733.24	15414.5	22755.5	15718.5
255	M906T451	2.98186	4.31484	0.00282379	906.477	906.474	906.48	450.85	450.662	451.057	http://metlin.scripps.edu/metabo_list.php?mass_min=905.33&mass_max=905.63	63.065	0	55.4654	974.001	1218.26	1112.56
256	M745T451	1.90762	4.41636	0.00285895	745.423	745.42	745.426	451.353	450.742	451.584	http://metlin.scripps.edu/metabo_list.php?mass_min=744.27&mass_max=744.57	145.299	483.06	218.338	741.594	939.575	764.752
257	M777T451	1.71286	4.33347	0.00286599	777.426	777.424	777.428	450.946	450.287	451.317	http://metlin.scripps.edu/metabo_list.php?mass_min=776.28&mass_max=776.58	4796.16	3244.26	5420.74	10806.5	11871.8	11883.4
258	M719T423	2.00551	4.05263	0.00286861	719.225	719.222	719.228	423.372	422.841	424.775	http://metlin.scripps.edu/metabo_list.php?mass_min=718.08&mass_max=718.38	556.68	560.227	689.307	2257.29	1627.53	2316.07
259	M793T443	9.80556	4.66904	0.00288757	793.419	793.418	793.421	443.195	442.822	443.252	http://metlin.scripps.edu/metabo_list.php?mass_min=792.27&mass_max=792.57	0	0	0	436.214	521.701	328.495
260	M250T423	2.51247	4.33894	0.00291279	250.064	250.063	250.065	422.527	422.307	422.647	http://metlin.scripps.edu/metabo_list.php?mass_min=248.91&mass_max=249.21	57.7422	48.7888	512.518	1000.16	1021.32	1304.47
261	M790T222	2.60759	4.15084	0.00294437	790.382	790.38	790.388	221.518	220.554	221.97	http://metlin.scripps.edu/metabo_list.php?mass_min=789.23&mass_max=789.53	261.405	25.7406	104.872	422.856	285.264	301.187
262	M150T90	2.95083	4.54113	0.00297784	150.073	150.069	150.078	90.4951	70.832	92.4306	http://metlin.scripps.edu/metabo_list.php?mass_min=148.92&mass_max=149.22	1194.01	940.024	1169.79	7270.31	4010.52	4613.29
263	M281T366	1.91061	4.1656	0.00302125	281.177	281.175	281.18	365.847	365.594	366.322	http://metlin.scripps.edu/metabo_list.php?mass_min=280.03&mass_max=280.33	417.766	399.242	220.449	623.522	701.393	457.449
264	M415T451	2.0115	3.89659	0.00303225	415.284	415.283	415.287	451.007	450.158	451.317	http://metlin.scripps.edu/metabo_list.php?mass_min=414.13&mass_max=414.43	1588.01	1180.34	1701.73	4156.52	6125.47	5007.94
265	M133T451	1.72318	3.91398	0.00303382	133.102	133.102	133.103	450.822	450.501	464.18	http://metlin.scripps.edu/metabo_list.php?mass_min=131.95&mass_max=132.25	2178.28	1463.78	2232.76	4490.49	5536.96	5323.27
266	M597T451	1.80243	4.30114	0.00303495	597.363	597.361	597.365	450.746	438.65	451.057	http://metlin.scripps.edu/metabo_list.php?mass_min=596.21&mass_max=596.51	41462.4	29153.9	49224.9	110187	123092	116508
267	M381T255	2.15633	3.92107	0.00305841	381.119	381.117	381.122	255.175	254.224	255.355	http://metlin.scripps.edu/metabo_list.php?mass_min=379.97&mass_max=380.27	188.271	355.681	259.431	802.87	765.613	592.473
268	M557T335	2.695	3.88434	0.00306961	557.256	557.251	557.258	335.432	334.099	335.927	http://metlin.scripps.edu/metabo_list.php?mass_min=556.11&mass_max=556.41	752.433	55.5368	236.265	879.079	970.989	1193.18
269	M404T211	1.43345	4.50718	0.00307888	404.228	404.226	404.229	211.185	210.886	211.646	http://metlin.scripps.edu/metabo_list.php?mass_min=403.08&mass_max=403.38	5031.92	4166.34	4417.22	6575.79	6704.42	7669.26
270	M970T477	1.85924	-4.03103	0.0030945	970.463	970.46	970.466	477.49	477.038	477.792	http://metlin.scripps.edu/metabo_list.php?mass_min=969.31&mass_max=969.61	630.834	939.904	819.832	286.465	524.721	486.051
271	M287T589	3.45232	3.91523	0.00309639	287.237	287.236	287.239	589.242	588.628	589.444	http://metlin.scripps.edu/metabo_list.php?mass_min=286.09&mass_max=286.39	45.1899	97.454	207.225	1257.44	1444.01	1866.01
272	M323T87	4.74912	-4.4021	0.00315985	322.974	322.97	322.977	86.8816	86.8029	87.0406	http://metlin.scripps.edu/metabo_list.php?mass_min=321.82&mass_max=322.12	650.33	607.236	467.182	0	191.27	0
273	M443T98	1.5999	4.0467	0.00318372	443.159	443.157	443.162	97.987	96.5282	99.8044	http://metlin.scripps.edu/metabo_list.php?mass_min=442.01&mass_max=442.31	855.233	1085.03	472.344	1373.63	1186.22	1633.18
274	M381T451	1.76352	4.26815	0.00319141	381.278	381.277	381.279	451.125	450.759	451.317	http://metlin.scripps.edu/metabo_list.php?mass_min=380.13&mass_max=380.43	3459.54	2126.01	3849.1	8908.07	9160.68	8297.24
275	M421T346	1.43929	4.05042	0.00322522	421.185	421.183	421.186	345.695	330.927	346.018	http://metlin.scripps.edu/metabo_list.php?mass_min=420.04&mass_max=420.34	2227.95	1981.55	2406.08	2525.77	2809.34	3320.66
276	M768T336	3.78439	3.9246	0.0032288	768.397	768.396	768.399	335.52	334.35	335.782	http://metlin.scripps.edu/metabo_list.php?mass_min=767.25&mass_max=767.55	83.7682	0	110.028	486.863	1371.97	1188.57
277	M527T338	1.66362	3.89472	0.00323206	527.216	527.211	527.218	338.137	337.372	338.806	http://metlin.scripps.edu/metabo_list.php?mass_min=526.07&mass_max=526.37	412.371	285.79	404.463	567.011	584.354	850.02
278	M886T451	3.167	4.00966	0.00323717	885.608	885.604	885.611	450.85	450.742	451.008	http://metlin.scripps.edu/metabo_list.php?mass_min=884.46&mass_max=884.76	0	0	27.2288	724.968	1018.2	742.917
279	M201T747	2.43577	3.95125	0.00324527	201.09	201.087	201.091	747.246	746.224	747.698	http://metlin.scripps.edu/metabo_list.php?mass_min=199.94&mass_max=200.24	29.6606	422.81	304.918	1024.69	1086.2	750.851
280	M732T503	1.47353	3.97771	0.00325592	732.35	732.347	732.353	502.776	502.499	503.211	http://metlin.scripps.edu/metabo_list.php?mass_min=731.2&mass_max=731.5	600.446	570.334	661.18	900.921	701.064	1132.19
281	M312T91	1.93211	3.86762	0.00326329	312.13	312.128	312.133	90.9172	90.508	91.2301	http://metlin.scripps.edu/metabo_list.php?mass_min=310.98&mass_max=311.28	458.091	224.521	444.373	1396	938.68	1266.98
282	M472T451	1.80239	3.91293	0.00328264	472.176	472.173	472.177	450.759	450.276	451.245	http://metlin.scripps.edu/metabo_list.php?mass_min=471.03&mass_max=471.33	839.403	459.809	969.664	2056.23	2422.08	2069.53
283	M149T220	1.91495	3.96122	0.00331812	149.096	149.094	149.097	220.443	219.956	220.72	http://metlin.scripps.edu/metabo_list.php?mass_min=147.95&mass_max=148.25	1616.4	1147.42	1207.83	3490.22	3466.11	3853.66
284	M391T265	2.27471	3.82949	0.00332333	391.107	391.104	391.113	264.801	263.595	265.19	http://metlin.scripps.edu/metabo_list.php?mass_min=389.96&mass_max=390.26	838.707	566.756	403.836	2542.8	1819.26	2556.32
285	M287T42	2.05674	-4.61452	0.00332628	287.284	287.283	287.284	42.384	27.4064	50.5983	http://metlin.scripps.edu/metabo_list.php?mass_min=286.13&mass_max=286.43	3505.42	7033.87	7458.24	2971.15	2975.45	2372.91
286	M245T108	1.71562	3.85224	0.00335865	245.094	245.092	245.095	107.863	105.596	107.992	http://metlin.scripps.edu/metabo_list.php?mass_min=243.94&mass_max=244.24	435.279	210.833	251.738	682.267	462.72	522.731
287	M889T451	3.60001	3.85546	0.00337237	889.477	889.474	889.483	451.281	451.008	451.39	http://metlin.scripps.edu/metabo_list.php?mass_min=888.33&mass_max=888.63	0	0	0	553.559	762.952	655.697
288	M389T220	2.43929	4.05603	0.00339306	389.207	389.207	389.211	220.459	220.159	220.72	http://metlin.scripps.edu/metabo_list.php?mass_min=388.06&mass_max=388.36	312.303	91.3785	286.109	655.404	563.147	1003.4
289	M398T193	2.65859	-4.89478	0.00345715	398.201	398.199	398.202	192.738	192.223	193.254	http://metlin.scripps.edu/metabo_list.php?mass_min=397.05&mass_max=397.35	5647.8	12269.1	8810.92	3854.19	2324.01	2889.93
290	M452T451	2.01308	3.88586	0.00345879	452.309	452.308	452.311	450.797	450.501	457.873	http://metlin.scripps.edu/metabo_list.php?mass_min=451.16&mass_max=451.46	5040.91	2641.13	5054.1	12843.7	14162.5	13465.2
291	M326T878	1.20974	3.90584	0.00347017	326.202	326.201	326.205	877.863	877.663	878.139	http://metlin.scripps.edu/metabo_list.php?mass_min=325.05&mass_max=325.35	1656.13	1825.27	1903.73	2274.66	2356.28	2453.86
292	M105T451	2.97033	4.10422	0.00355193	105.069	105.065	105.069	451.079	450.287	464.18	http://metlin.scripps.edu/metabo_list.php?mass_min=103.92&mass_max=104.22	411.83	0	0	3468.59	3468.26	2835.38
293	M201T451	2.21301	3.90868	0.0036089	201.163	201.163	201.164	451.008	450.575	451.317	http://metlin.scripps.edu/metabo_list.php?mass_min=200.01&mass_max=200.31	1479.49	811.259	2728.9	7872.67	10107.5	8321.23
294	M759T451	1.8072	4.10588	0.0037149	759.415	759.413	759.417	450.781	450.287	466.44	http://metlin.scripps.edu/metabo_list.php?mass_min=758.27&mass_max=758.57	11981.3	8671.89	14382.1	32932.7	36327.1	35331.5
295	M579T451	1.79036	4.21471	0.0037205	579.353	579.352	579.355	450.77	450.287	451.317	http://metlin.scripps.edu/metabo_list.php?mass_min=578.2&mass_max=578.5	8415.87	6046.49	9669.51	22815.8	25052	23313.8
296	M1047T423	1.67391	3.79616	0.0037279	1047.46	1047.46	1047.46	422.801	422.337	423.767	http://metlin.scripps.edu/metabo_list.php?mass_min=1046.31&mass_max=1046.61	6071.05	5773.08	7742.61	15871	14518.7	19499.2
297	M327T451	1.64011	3.94126	0.00381101	327.13	327.128	327.133	450.886	450.287	466.675	http://metlin.scripps.edu/metabo_list.php?mass_min=325.98&mass_max=326.28	1966.58	878.811	2092.9	3661.75	4166.04	3586.17
298	M525T343	2.33491	4.37199	0.00381727	525.294	525.29	525.297	343.054	342.411	343.175	http://metlin.scripps.edu/metabo_list.php?mass_min=524.14&mass_max=524.44	742.743	859.458	793.673	2270.8	3019.48	3365.92
299	M436T451	1.73848	3.93266	0.00382215	436.314	436.314	436.315	450.886	450.575	451.317	http://metlin.scripps.edu/metabo_list.php?mass_min=435.16&mass_max=435.46	4609.29	2801.7	4447.66	10636.3	11976.7	10825
300	M613T91	1.97777	4.01748	0.00382924	613.161	613.159	613.166	90.9199	90.3377	91.1631	http://metlin.scripps.edu/metabo_list.php?mass_min=612.01&mass_max=612.31	202.436	312.984	157.951	494.097	501.771	507.568
301	M364T185	1.78362	-3.81572	0.00385072	364.222	364.219	364.225	185.092	184.436	185.819	http://metlin.scripps.edu/metabo_list.php?mass_min=363.07&mass_max=363.37	445.514	924.092	863.567	580.095	371.958	210.704
302	M293T88	2.57967	-3.93022	0.00386733	293.013	293.009	293.018	87.6369	86.8029	88.5504	http://metlin.scripps.edu/metabo_list.php?mass_min=291.86&mass_max=292.16	1696.06	2068.31	1358.06	376.291	546.12	124.009
303	M289T451	1.9491	3.74754	0.00386909	289.253	289.252	289.253	450.75	438.393	458.065	http://metlin.scripps.edu/metabo_list.php?mass_min=288.1&mass_max=288.4	29851.4	17707.2	30857.7	69498.4	102866	72718.1
304	M113T74	50.6784	5.03905	0.00387271	113.004	113.003	113.004	73.5281	72.786	74.8844	http://metlin.scripps.edu/metabo_list.php?mass_min=111.85&mass_max=112.15	0	0	0	800.68	855.757	771.602
305	M193T231	3.46429	4.18209	0.0038794	193.153	193.149	193.155	230.645	230.401	231.094	http://metlin.scripps.edu/metabo_list.php?mass_min=192&mass_max=192.3	330.263	78.2587	211.416	732.701	937.378	632.637
306	M189T451	1.91178	3.79014	0.00388076	189.164	189.162	189.164	450.759	450.551	451.317	http://metlin.scripps.edu/metabo_list.php?mass_min=188.01&mass_max=188.31	2601.74	1550.05	3458.81	7426.73	9819.26	7600.55
307	M489T451	1.71629	4.18467	0.0038824	489.184	489.183	489.186	450.759	450.287	451.317	http://metlin.scripps.edu/metabo_list.php?mass_min=488.03&mass_max=488.33	1266.75	633.324	1382.63	2518.26	2810.74	2902.34
308	M376T215	3.89974	-4.45503	0.00392631	376.131	376.13	376.133	214.953	214.632	215.172	http://metlin.scripps.edu/metabo_list.php?mass_min=374.98&mass_max=375.28	328.537	991.897	1083.31	258.149	119.456	281.208
309	M778T451	1.69605	4.07256	0.00393334	778.429	778.427	778.431	450.946	450.287	451.317	http://metlin.scripps.edu/metabo_list.php?mass_min=777.28&mass_max=777.58	2037.69	1456.57	2121.37	4747.82	5241.95	4782.08
310	M269T450	1.79465	3.73842	0.00393708	269.225	269.225	269.226	450.318	450.238	450.813	http://metlin.scripps.edu/metabo_list.php?mass_min=268.08&mass_max=268.38	2533.8	2052.59	3799.79	6996.79	8184.55	9860.33
311	M920T451	3.24153	3.89909	0.0039598	919.628	919.627	919.631	450.822	450.575	451.317	http://metlin.scripps.edu/metabo_list.php?mass_min=918.48&mass_max=918.78	0	0	0	823.28	963.77	797.892
312	M915T332	2.77685	3.74642	0.00402199	915.458	915.454	915.462	331.69	331.388	331.833	http://metlin.scripps.edu/metabo_list.php?mass_min=914.31&mass_max=914.61	0	54.5295	110.487	628.529	811.957	822.502
313	M471T451	1.73262	4.08988	0.00403453	471.172	471.171	471.173	450.77	450.287	451.057	http://metlin.scripps.edu/metabo_list.php?mass_min=470.02&mass_max=470.32	4519.99	2698.34	4704.14	10181.8	11661.8	10810.5
314	M269T382	1.86294	3.90288	0.00408958	269.224	269.223	269.226	381.948	368.058	383.29	http://metlin.scripps.edu/metabo_list.php?mass_min=268.07&mass_max=268.37	4565.91	5801.9	5004.5	11672.8	13280.6	17950.6
315	M510T387	4.15358	3.69875	0.00413495	510.164	510.16	510.166	387.177	386.918	387.359	http://metlin.scripps.edu/metabo_list.php?mass_min=509.01&mass_max=509.31	0	64.1257	26.2087	996.463	794.104	1436.57
316	M240T49	4.6981	-4.86328	0.00414694	240.24	240.239	240.24	49.0851	46.675	51.4169	http://metlin.scripps.edu/metabo_list.php?mass_min=239.09&mass_max=239.39	6827.35	3386.65	6059.07	1309.24	882.831	579.544
317	M346T91	1.77919	3.69518	0.00420599	346.13	346.127	346.133	91.0117	90.8541	91.4217	http://metlin.scripps.edu/metabo_list.php?mass_min=344.98&mass_max=345.28	698.976	362.257	275.983	1155.01	881.539	1431.97
318	M286T109	2.0087	-4.64271	0.00420678	286.281	286.281	286.282	109.368	105.191	116.297	http://metlin.scripps.edu/metabo_list.php?mass_min=285.13&mass_max=285.43	31679.1	24450	17726	10400	11168.5	9596.93
319	M418T424	2.08997	3.83874	0.00425148	418.303	418.301	418.306	424.098	412.724	435.03	http://metlin.scripps.edu/metabo_list.php?mass_min=417.15&mass_max=417.45	2102.38	1292.9	3045.83	5788.58	7560.15	6702.46
320	M498T477	2.1637	-3.7289	0.00427321	498.123	498.121	498.127	477.289	476.775	484.948	http://metlin.scripps.edu/metabo_list.php?mass_min=496.97&mass_max=497.27	1028.12	2684.54	1841.47	273.885	807.315	884.466
321	M310T451	1.65217	3.91889	0.00429017	310.122	310.121	310.123	451.007	450.287	451.317	http://metlin.scripps.edu/metabo_list.php?mass_min=308.97&mass_max=309.27	2097.17	1175.82	2352.82	4546.63	4965.2	4141.64
322	M149T346	2.16036	4.17666	0.00430149	149.13	149.129	149.132	345.695	345.303	346.376	http://metlin.scripps.edu/metabo_list.php?mass_min=147.98&mass_max=148.28	351.225	255.926	400.045	1001.83	995.385	1312.73
323	M302T125	2.82628	4.12537	0.00430625	302.129	302.128	302.131	124.937	123.765	125.526	http://metlin.scripps.edu/metabo_list.php?mass_min=300.98&mass_max=301.28	341.198	241.481	219.487	1880.93	933.435	1438.79
324	M904T451	4.73997	3.82176	0.00435828	903.607	903.603	903.609	450.742	450.505	450.813	http://metlin.scripps.edu/metabo_list.php?mass_min=902.46&mass_max=902.76	0	0	0	338.28	512.657	467.123
325	M429T193	2.94323	3.85824	0.00442541	429.144	429.141	429.147	192.646	191.72	193.462	http://metlin.scripps.edu/metabo_list.php?mass_min=427.99&mass_max=428.29	191.287	224.569	394.663	990.005	555.762	1432.89
326	M233T53	2.05964	-3.69165	0.00446278	233.066	233.063	233.068	53.1217	51.725	54.4417	http://metlin.scripps.edu/metabo_list.php?mass_min=231.92&mass_max=232.22	608.423	452.156	597.192	415.016	297.226	164.677
327	M377T589	2.69415	3.67466	0.00447698	377.21	377.208	377.211	589.242	588.721	589.883	http://metlin.scripps.edu/metabo_list.php?mass_min=376.06&mass_max=376.36	459.441	385.266	614.044	2544.43	2450.62	3000.99
328	M580T451	1.76926	3.92	0.00448322	580.356	580.354	580.357	451.007	450.575	451.317	http://metlin.scripps.edu/metabo_list.php?mass_min=579.21&mass_max=579.51	3046.08	2017.83	3787.33	7704.64	8888.84	8602.38
329	M361T590	2.56139	3.7501	0.00458164	361.235	361.232	361.236	589.784	589.255	590.139	http://metlin.scripps.edu/metabo_list.php?mass_min=360.08&mass_max=360.38	4554.29	3937.42	3703.71	16140.7	14607.8	19783.6
330	M473T266	1.59459	3.87389	0.00465727	473.199	473.195	473.201	266.159	266.017	266.836	http://metlin.scripps.edu/metabo_list.php?mass_min=472.05&mass_max=472.35	3469.58	2302.53	2448.55	4682.78	3946.88	4505.82
331	M230T31	20.7636	-4.68457	0.00475478	230.218	230.216	230.219	31.291	30.8576	37.0971	http://metlin.scripps.edu/metabo_list.php?mass_min=229.07&mass_max=229.37	2190.46	1617.41	1314.18	0	0	26.6997
332	M418T451	1.71995	3.88732	0.00476339	418.304	418.303	418.305	450.759	439.293	451.317	http://metlin.scripps.edu/metabo_list.php?mass_min=417.15&mass_max=417.45	12582.3	8198.43	14221.8	29305.3	34319.9	31769.9
333	M598T451	1.73969	4.02214	0.00477385	598.367	598.366	598.368	450.786	450.575	451.057	http://metlin.scripps.edu/metabo_list.php?mass_min=597.22&mass_max=597.52	15550.8	9885.96	16831.5	37038.1	41777.8	39296.1
334	M760T451	1.79802	3.99157	0.00479645	760.419	760.418	760.421	450.77	450.287	451.057	http://metlin.scripps.edu/metabo_list.php?mass_min=759.27&mass_max=759.57	5139.85	3492.3	5735.27	13884.5	15619.1	14573
335	M329T20	1.40589	-3.61129	0.00481426	329.24	329.239	329.243	20.1275	16.652	21.4579	http://metlin.scripps.edu/metabo_list.php?mass_min=328.09&mass_max=328.39	2124.32	2029.9	1392.04	1442.33	1657.15	1208.69
336	M455T321	2.01902	3.94323	0.00487631	455.188	455.187	455.188	321.295	321.155	321.443	http://metlin.scripps.edu/metabo_list.php?mass_min=454.04&mass_max=454.34	4076.32	3093.94	3372.85	7012.17	5650.19	9544.61
337	M412T230	2.05801	4.04321	0.00487783	412.203	412.2	412.206	230.352	229.233	230.799	http://metlin.scripps.edu/metabo_list.php?mass_min=411.05&mass_max=411.35	1060.72	646.604	787.243	1771.36	2144.29	2131.48
338	M868T451	3.08717	3.81395	0.00492719	867.594	867.593	867.597	451.008	450.886	451.317	http://metlin.scripps.edu/metabo_list.php?mass_min=866.44&mass_max=866.74	0	0	0	875.691	966.654	702.112
339	M339T383	2.54573	3.59704	0.00492953	339.177	339.177	339.178	382.69	382.462	383.29	http://metlin.scripps.edu/metabo_list.php?mass_min=338.03&mass_max=338.33	0	54.0104	151.362	366.101	541.06	393.034
340	M399T451	1.72067	3.88307	0.00493157	399.29	399.288	399.291	450.781	450.287	451.317	http://metlin.scripps.edu/metabo_list.php?mass_min=398.14&mass_max=398.44	9279.61	5489.1	10346.2	22108.9	24570.9	22331.2
341	M333T171	1.69919	3.6407	0.0049355	333.15	333.146	333.153	171.293	171.089	171.838	http://metlin.scripps.edu/metabo_list.php?mass_min=332&mass_max=332.3	1192.23	1074.96	968.249	1696.96	1155.66	2014.01
342	M795T223	2.31679	4.40194	0.00495588	795.348	795.344	795.349	222.652	222.332	223.986	http://metlin.scripps.edu/metabo_list.php?mass_min=794.2&mass_max=794.5	453.195	678.771	461.114	816.435	2006.27	1188.31
343	M361T55	35.9673	-4.68032	0.00495845	361.267	361.264	361.268	54.5979	54.0774	54.9905	http://metlin.scripps.edu/metabo_list.php?mass_min=360.12&mass_max=360.42	961.034	1041.49	712.704	0	0	0
344	M494T330	2.42528	3.7943	0.00497618	494.237	494.235	494.239	330.241	329.673	331.077	http://metlin.scripps.edu/metabo_list.php?mass_min=493.09&mass_max=493.39	798.444	234.266	476.28	1345.99	1331.76	1355.05
345	M191T451	1.99266	3.87237	0.00503776	191.177	191.176	191.179	450.822	450.501	451.317	http://metlin.scripps.edu/metabo_list.php?mass_min=190.03&mass_max=190.33	871.718	352.909	695.778	2431.96	2798.48	2243.46
346	M734T422	1.34118	3.82562	0.00503936	734.391	734.389	734.395	422.379	421.999	422.791	http://metlin.scripps.edu/metabo_list.php?mass_min=733.24&mass_max=733.54	344.087	409.872	520.21	544.409	697.333	651.185
347	M383T93	1.59981	3.57343	0.00510659	383.143	383.139	383.145	92.7678	92.2672	93.2453	http://metlin.scripps.edu/metabo_list.php?mass_min=381.99&mass_max=382.29	1192.08	783.194	927.855	1604.53	1635.59	2263.81
348	M313T509	1.63064	3.7315	0.00511014	313.176	313.175	313.177	508.784	508.506	509.046	http://metlin.scripps.edu/metabo_list.php?mass_min=312.03&mass_max=312.33	589.851	746.731	823.225	1563.78	1220.54	1015.51
349	M327T810	1.91178	3.61935	0.00513273	327.225	327.221	327.227	809.648	808.585	811.775	http://metlin.scripps.edu/metabo_list.php?mass_min=326.07&mass_max=326.37	437.438	165.023	500.108	1064.79	734.536	642.606
350	M1220T477	4.33213	-3.69664	0.00513848	1219.66	1219.65	1219.66	477.008	476.883	477.289	http://metlin.scripps.edu/metabo_list.php?mass_min=1218.51&mass_max=1218.81	109.03	501.984	379.815	0	62.4425	0
351	M345T145	4.45706	4.03972	0.00514782	345.151	345.148	345.152	145.306	136.828	150.938	http://metlin.scripps.edu/metabo_list.php?mass_min=344&mass_max=344.3	27.2121	0	140.246	758.111	304.002	917.829
352	M742T451	1.69748	3.879	0.00515538	742.403	742.401	742.406	451.39	450.813	452.256	http://metlin.scripps.edu/metabo_list.php?mass_min=741.25&mass_max=741.55	500.451	370.42	433.939	702.229	1095.03	920.381
353	M149T451	1.91339	3.61198	0.00519253	149.133	149.133	149.134	450.759	450.501	451.317	http://metlin.scripps.edu/metabo_list.php?mass_min=147.98&mass_max=148.28	3813.44	2473.96	5838.91	13894.1	16820.8	13420.2
354	M429T270	2.43082	3.71351	0.00519338	429.175	429.173	429.176	269.552	261.534	269.861	http://metlin.scripps.edu/metabo_list.php?mass_min=428.02&mass_max=428.32	1177.12	635.846	796.545	2307.32	1662.79	2862.87
355	M442T146	4.29948	3.6501	0.00524089	442.192	442.189	442.194	146.254	145.898	146.937	http://metlin.scripps.edu/metabo_list.php?mass_min=441.04&mass_max=441.34	0	0	87.7424	538.365	492.071	966.007
356	M403T192	2.47807	-4.29768	0.00528885	403.157	403.155	403.162	192.381	191.297	192.929	http://metlin.scripps.edu/metabo_list.php?mass_min=402.01&mass_max=402.31	2010.68	2547.71	2735.92	1332.1	941.217	1286.56
357	M437T451	1.75993	3.7054	0.00530128	437.313	437.309	437.317	450.877	450.287	465.42	http://metlin.scripps.edu/metabo_list.php?mass_min=436.16&mass_max=436.46	616.51	466.842	683.03	1701.74	1892.3	1809.02
358	M969T478	1.81737	-3.85974	0.0053296	969.46	969.457	969.462	477.659	476.942	486.627	http://metlin.scripps.edu/metabo_list.php?mass_min=968.31&mass_max=968.61	2972.19	4704.3	4138.99	1554.03	2741.78	2610.51
359	M967T477	2.00262	-3.89494	0.00533251	967.456	967.453	967.458	477.491	476.942	486.627	http://metlin.scripps.edu/metabo_list.php?mass_min=966.31&mass_max=966.61	36421.8	58161.4	55863.8	18939.1	30711.8	31422.9
360	M243T49	3.76853	-4.61287	0.00533562	243.23	243.23	243.231	49.0433	46.1778	51.9211	http://metlin.scripps.edu/metabo_list.php?mass_min=242.08&mass_max=242.38	9091.74	4650.12	8497.35	1850.62	1555.11	1439.77
361	M181T163	2.41506	3.56338	0.00536424	181.086	181.085	181.093	163.251	161.581	164.941	http://metlin.scripps.edu/metabo_list.php?mass_min=179.94&mass_max=180.24	457.209	695.831	1162.39	3246.93	2863.92	4523.32
362	M261T853	1.59859	3.6736	0.0053643	261.137	261.134	261.14	852.829	852.459	853.863	http://metlin.scripps.edu/metabo_list.php?mass_min=259.99&mass_max=260.29	300.906	487.991	547.201	843.308	564.237	756.767
363	M301T23	1.70896	-3.54949	0.00537049	301.142	301.139	301.144	22.7844	22.4754	34.5763	http://metlin.scripps.edu/metabo_list.php?mass_min=299.99&mass_max=300.29	3295.2	2566.16	3014.91	1731.42	1343.92	903.358
364	M724T451	4.08625	3.60318	0.0054132	723.544	723.539	723.546	450.886	450.501	451.245	http://metlin.scripps.edu/metabo_list.php?mass_min=722.39&mass_max=722.69	0	0	0	1033.97	257.918	1098.9
365	M230T49	22.1284	-4.58559	0.00545377	230.218	230.217	230.218	49.4659	46.682	49.948	http://metlin.scripps.edu/metabo_list.php?mass_min=229.07&mass_max=229.37	3329.8	2220.88	1130.59	52.432	0	29.2214
366	M135T222	1.36992	3.65162	0.00545628	135.117	135.117	135.118	222.23	221.972	222.596	http://metlin.scripps.edu/metabo_list.php?mass_min=133.97&mass_max=134.27	9601.72	11032.3	8678.92	13177.2	12235.2	16686.4
367	M600T451	1.97687	4.01474	0.00557684	600.371	600.369	600.373	450.791	450.505	451.245	http://metlin.scripps.edu/metabo_list.php?mass_min=599.22&mass_max=599.52	381.605	210.451	603.886	1458.53	1605.66	1666.08
368	M576T357	10.8249	4.14611	0.00558339	576.177	576.175	576.179	357.089	356.74	357.531	http://metlin.scripps.edu/metabo_list.php?mass_min=575.03&mass_max=575.33	0	0	0	749.053	491.842	1451.01
369	M124T91	2.07998	3.53764	0.00560343	124.043	124.042	124.047	90.805	89.472	98.1336	http://metlin.scripps.edu/metabo_list.php?mass_min=122.89&mass_max=123.19	1200.57	1118.56	1201.3	3328.02	1780.91	3924.79
370	M435T451	1.69614	3.79703	0.00561562	435.311	435.309	435.313	450.746	438.057	451.317	http://metlin.scripps.edu/metabo_list.php?mass_min=434.16&mass_max=434.46	15569.4	9617.48	17356.9	35677.2	41322.7	37353.7
371	M227T669	1.5503	3.51094	0.00562392	226.95	226.949	226.95	669.371	667.539	669.882	http://metlin.scripps.edu/metabo_list.php?mass_min=225.8&mass_max=226.1	480.481	753.422	400.036	851.016	875.313	932.603
372	M475T387	3.00651	3.51481	0.00562428	475.125	475.123	475.127	387.322	386.999	387.926	http://metlin.scripps.edu/metabo_list.php?mass_min=473.97&mass_max=474.27	301.266	399.285	167.974	1984.32	1199.39	2604.15
373	M148T73	3.86141	4.04763	0.00568123	148.062	148.061	148.063	73.2901	72.6608	74.5911	http://metlin.scripps.edu/metabo_list.php?mass_min=146.91&mass_max=147.21	832.2	1517.07	2333.36	7031.31	6489.98	5807.34
374	M256T178	3.17099	3.63203	0.00571713	256.114	256.112	256.115	178.191	178.139	178.606	http://metlin.scripps.edu/metabo_list.php?mass_min=254.96&mass_max=255.26	0	13.4471	173.144	701.108	413.278	587.006
375	M416T380	1.80118	-3.98048	0.00573025	416.193	416.19	416.194	379.972	379.616	386.007	http://metlin.scripps.edu/metabo_list.php?mass_min=415.04&mass_max=415.34	3122.72	4478.91	3202.8	1512.64	1688.39	1284.5
376	M429T350	2.70507	3.54171	0.00575221	429.116	429.115	429.118	349.904	342.914	350.553	http://metlin.scripps.edu/metabo_list.php?mass_min=427.97&mass_max=428.27	549.354	155.641	58.0471	1978.41	2059.94	2398.6
377	M121T310	3.02938	3.77003	0.00576311	121.099	121.098	121.1	309.621	309.404	310.165	http://metlin.scripps.edu/metabo_list.php?mass_min=119.95&mass_max=120.25	348.33	84.7009	327.921	833.87	584.629	1411.17
378	M378T163	2.37946	3.56188	0.00580453	378.174	378.173	378.176	163.454	162.525	163.565	http://metlin.scripps.edu/metabo_list.php?mass_min=377.02&mass_max=377.32	0	27.7481	190.606	367.326	354.711	440.585
379	M170T90	3.34318	3.67146	0.00580815	170.08	170.079	170.082	90.4099	89.7435	91.0117	http://metlin.scripps.edu/metabo_list.php?mass_min=168.93&mass_max=169.23	21.6626	382.309	111.441	2402.23	1809.16	1357.82
380	M113T91	Inf	4.60326	0.00582305	113.036	113.035	113.039	90.6166	90.4341	91.7338	http://metlin.scripps.edu/metabo_list.php?mass_min=111.89&mass_max=112.19	0	0	0	233.438	539.892	148.773
381	M95T451	1.53622	3.49525	0.0058813	95.0853	95.0849	95.0859	451.245	450.501	451.317	http://metlin.scripps.edu/metabo_list.php?mass_min=93.94&mass_max=94.24	1808.03	1234.74	1698.65	2959.44	3786.68	2895.75
382	M107T310	2.26604	3.48763	0.00591747	107.084	107.083	107.086	309.796	308.969	310.061	http://metlin.scripps.edu/metabo_list.php?mass_min=105.93&mass_max=106.23	440.011	525.955	857.24	2587.53	1948.19	2960.72
383	M271T4	1.64422	3.49101	0.0059223	270.977	270.976	270.978	4.22954	2.10593	11.5565	http://metlin.scripps.edu/metabo_list.php?mass_min=269.83&mass_max=270.13	1919.9	3534.25	2915.37	5784.08	6848.79	5550.79
384	M229T48	5.28073	-4.45866	0.00592543	229.215	229.214	229.215	48.4024	45.6661	50.3409	http://metlin.scripps.edu/metabo_list.php?mass_min=228.07&mass_max=228.37	23327.9	13720.5	13279.9	2760.64	2309.23	1740.31
385	M350T21	1.59417	3.92227	0.00593271	350.228	350.226	350.23	20.7924	20.1819	20.9661	http://metlin.scripps.edu/metabo_list.php?mass_min=349.08&mass_max=349.38	173.963	203.27	179.847	222.421	318.77	279.274
386	M383T140	1.8004	3.5232	0.0059907	383.095	383.093	383.098	139.883	139.346	141.152	http://metlin.scripps.edu/metabo_list.php?mass_min=381.94&mass_max=382.24	866.347	664.777	771.594	1364.07	1335.87	1872.71
387	M947T440	2.05904	3.67774	0.00600004	947.445	947.443	947.447	440.428	439.725	440.664	http://metlin.scripps.edu/metabo_list.php?mass_min=946.29&mass_max=946.59	26.2439	158.56	140.69	553.074	570.101	392.283
388	M384T55	11.5088	-4.23619	0.00604052	384.26	384.258	384.263	54.85	54.5818	54.9905	http://metlin.scripps.edu/metabo_list.php?mass_min=383.11&mass_max=383.41	969.485	1020.43	939.159	0	0	0
389	M399T193	2.93367	-4.34325	0.00607104	399.202	399.198	399.203	192.682	192.223	193.254	http://metlin.scripps.edu/metabo_list.php?mass_min=398.05&mass_max=398.35	865.252	2341.06	1588.78	644.112	332.563	450.557
390	M291T233	2.6615	3.48001	0.00613844	291.087	291.086	291.089	233.198	232.661	233.613	http://metlin.scripps.edu/metabo_list.php?mass_min=289.94&mass_max=290.24	123.152	506.009	164.958	772.964	877.849	725.793
391	M175T210	1.48935	3.46268	0.00615319	175.147	175.145	175.147	210.011	209.425	210.374	http://metlin.scripps.edu/metabo_list.php?mass_min=174&mass_max=174.3	2230.18	1753.69	2083.12	3803.17	2843.76	4144.62
392	M178T265	3.19402	3.45535	0.00617353	178.058	178.058	178.059	264.82	264.57	265.444	http://metlin.scripps.edu/metabo_list.php?mass_min=176.91&mass_max=177.21	0	128.26	172.57	1053.13	722.523	1424.44
393	M545T344	3.22605	3.95737	0.00618012	545.327	545.324	545.33	343.885	343.679	344.136	http://metlin.scripps.edu/metabo_list.php?mass_min=544.18&mass_max=544.48	448.736	255.326	490.126	1039.16	961.969	1684.16
394	M396T380	4.51514	3.97144	0.0062551	396.206	396.204	396.209	379.958	379.654	380.476	http://metlin.scripps.edu/metabo_list.php?mass_min=395.06&mass_max=395.36	0	0	324.739	970.707	1059.91	1790.63
395	M287T98	4.57193	3.59181	0.00626951	287.111	287.109	287.113	98.2836	97.21	98.9177	http://metlin.scripps.edu/metabo_list.php?mass_min=285.96&mass_max=286.26	0	216.912	0	1825.82	561.938	1464.82
396	M109T91	2.49136	3.4453	0.00627958	109.037	109.034	109.04	91.0842	88.9684	93.0031	http://metlin.scripps.edu/metabo_list.php?mass_min=107.89&mass_max=108.19	0	86.9569	152.385	512.247	466.706	810.434
397	M353T98	2.81862	-4.22337	0.00628488	353.084	353.08	353.086	98.3598	97.0318	98.9239	http://metlin.scripps.edu/metabo_list.php?mass_min=351.93&mass_max=352.23	1231.87	2417.04	1858.2	798.792	476.798	601.84
398	M273T509	1.72503	3.43892	0.00634528	273.182	273.181	273.183	508.817	508.41	509.254	http://metlin.scripps.edu/metabo_list.php?mass_min=272.03&mass_max=272.33	104.327	292.017	375.399	553.611	436.791	510.607
399	M109T54	2.53896	-3.7285	0.00636458	109.102	109.099	109.102	54.0297	53.4334	57.248	http://metlin.scripps.edu/metabo_list.php?mass_min=107.95&mass_max=108.25	6972.85	5392.53	4469.37	2142.95	232.89	1788.54
400	M393T493	2.42735	3.44896	0.00643308	393.224	393.222	393.227	493.067	481.316	499.745	http://metlin.scripps.edu/metabo_list.php?mass_min=392.07&mass_max=392.37	344.86	670.786	551.719	2167.12	1641.61	3503.73
401	M433T451	1.95081	3.53444	0.00643355	433.295	433.294	433.296	450.85	450.287	451.263	http://metlin.scripps.edu/metabo_list.php?mass_min=432.15&mass_max=432.45	5873.19	3463.13	5758.92	20326.4	15748.8	17863.7
402	M325T457	2.00358	3.43774	0.00643764	325.114	325.113	325.115	457.187	450.287	457.725	http://metlin.scripps.edu/metabo_list.php?mass_min=323.96&mass_max=324.26	1231.5	604.331	1596.42	2612.85	3383.68	3351.56
403	M309T451	1.63736	3.62605	0.00648384	309.118	309.118	309.119	450.759	450.287	451.317	http://metlin.scripps.edu/metabo_list.php?mass_min=307.97&mass_max=308.27	15409.1	8800.26	16741.8	31679.5	37355.7	33762.7
404	M334T124	Inf	4.47962	0.00652099	334.116	334.115	334.117	123.731	123.727	124.127	http://metlin.scripps.edu/metabo_list.php?mass_min=332.97&mass_max=333.27	0	0	0	675.958	470.576	748.268
405	M779T451	1.79067	3.89555	0.00652623	779.432	779.428	779.433	450.882	450.31	451.513	http://metlin.scripps.edu/metabo_list.php?mass_min=778.28&mass_max=778.58	451.589	333.089	400.998	1230.17	1264.45	1190.28
406	M726T503	1.27386	3.43293	0.00653481	726.388	726.386	726.391	502.84	502.639	503.102	http://metlin.scripps.edu/metabo_list.php?mass_min=725.24&mass_max=725.54	1886.65	1899.87	2017.36	2320.18	2645.2	2811.14
407	M191T229	2.24551	3.42392	0.00653889	191.139	191.135	191.14	228.697	228.215	230.515	http://metlin.scripps.edu/metabo_list.php?mass_min=189.99&mass_max=190.29	1803.08	962.751	1916.44	3092.23	3953.91	5603.38
408	M902T382	2.24194	3.42042	0.00654358	902.404	902.401	902.407	382.462	381.778	383.593	http://metlin.scripps.edu/metabo_list.php?mass_min=901.25&mass_max=901.55	291.159	406.796	278.421	1398.57	1483.63	2303.68
409	M419T451	1.62957	3.65232	0.00654721	419.307	419.306	419.31	450.75	450.501	451.057	http://metlin.scripps.edu/metabo_list.php?mass_min=418.16&mass_max=418.46	2546.67	1507.37	2809.57	5340.33	5948.26	5514.52
410	M761T451	1.74021	3.6678	0.00661044	761.423	761.42	761.426	450.886	450.287	451.263	http://metlin.scripps.edu/metabo_list.php?mass_min=760.27&mass_max=760.57	1216	1202.63	1603.82	3792.82	4020.37	4226.93
411	M440T244	1.46577	-4.11252	0.00661317	440.16	440.159	440.162	244.312	243.63	244.706	http://metlin.scripps.edu/metabo_list.php?mass_min=439.01&mass_max=439.31	3659.84	5930.26	4985.88	3087.05	2821.97	3454.49
412	M914T332	1.80881	3.41373	0.00664689	914.456	914.452	914.458	331.585	330.895	332.182	http://metlin.scripps.edu/metabo_list.php?mass_min=913.31&mass_max=913.61	617.136	449.311	643.924	1431.11	1821.36	2175.84
413	M762T451	2.1664	3.81954	0.00667952	762.424	762.42	762.426	451.068	450.759	451.513	http://metlin.scripps.edu/metabo_list.php?mass_min=761.27&mass_max=761.57	176.602	83.2742	295.046	894.392	921.234	940.035
414	M286T130	2.17088	-4.22751	0.00670098	286.281	286.281	286.282	129.899	122.839	143.515	http://metlin.scripps.edu/metabo_list.php?mass_min=285.13&mass_max=285.43	27079.9	24156.8	22234.4	10365.9	8281.85	7746.12
415	M348T97	2.80628	-4.16083	0.0067211	348.129	348.128	348.132	97.4821	95.521	99.8044	http://metlin.scripps.edu/metabo_list.php?mass_min=346.98&mass_max=347.28	2020.22	2740.31	3073.16	1240.82	1032.67	1115.62
416	M217T451	1.82314	3.51987	0.00673981	217.192	217.191	217.193	451.007	450.759	451.317	http://metlin.scripps.edu/metabo_list.php?mass_min=216.04&mass_max=216.34	822.665	340.317	992.76	2206.52	2856.77	2224.51
417	M523T215	2.31713	3.42698	0.00674369	523.189	523.186	523.191	214.912	214.125	215.681	http://metlin.scripps.edu/metabo_list.php?mass_min=522.04&mass_max=522.34	487.997	179.704	545.457	1210.7	826.072	1563.31
418	M231T103	3.12584	3.74489	0.00676722	231.049	231.047	231.052	103.456	102.167	104.342	http://metlin.scripps.edu/metabo_list.php?mass_min=229.9&mass_max=230.2	194.497	49.3072	267.044	729.996	1039.68	1406.09
419	M446T91	2.13641	3.48406	0.00678988	446.153	446.152	446.158	90.9392	90.508	91.1631	http://metlin.scripps.edu/metabo_list.php?mass_min=445&mass_max=445.3	196.955	125.153	205.386	379.106	374.021	786.075
420	M105T174	4.6356	-4.06309	0.00679224	105.066	105.065	105.067	173.539	171.632	176.232	http://metlin.scripps.edu/metabo_list.php?mass_min=103.92&mass_max=104.22	838.581	7401.73	5254.62	741.008	2250.54	171.686
421	M485T385	1.55204	3.41382	0.00682858	485.2	485.194	485.203	384.706	384.478	385.516	http://metlin.scripps.edu/metabo_list.php?mass_min=484.05&mass_max=484.35	559.618	833.599	704.524	827.896	998.731	1140.61
422	M469T237	1.89589	3.92904	0.00689836	469.131	469.13	469.133	236.745	236.225	237.089	http://metlin.scripps.edu/metabo_list.php?mass_min=467.98&mass_max=468.28	4924.35	7355.45	6542.7	15561.8	14710.8	19462.9
423	M109T451	1.53836	3.43843	0.00690114	109.103	109.102	109.103	450.759	450.575	451.008	http://metlin.scripps.edu/metabo_list.php?mass_min=107.95&mass_max=108.25	5680.57	4251.57	5912.27	11758.5	12253.7	11552.1
424	M116T91	2.67517	3.6724	0.00691554	116.065	116.061	116.067	90.7252	90.4341	90.7264	http://metlin.scripps.edu/metabo_list.php?mass_min=114.92&mass_max=115.22	193.144	343.221	149.991	406.482	716.326	542.107
425	M735T484	1.86772	3.48649	0.00692645	735.398	735.394	735.4	483.6	483.2	483.94	http://metlin.scripps.edu/metabo_list.php?mass_min=734.25&mass_max=734.55	915.664	1462	2450.28	3791.57	5138.09	3841.18
426	M265T494	1.85655	3.38675	0.00692672	265.142	265.141	265.147	493.925	493.625	495.395	http://metlin.scripps.edu/metabo_list.php?mass_min=263.99&mass_max=264.29	431.133	972.067	454.916	1276.16	1585.49	1481.48
427	M730T231	2.38229	3.4547	0.00695024	730.287	730.284	730.29	231.149	230.401	232.268	http://metlin.scripps.edu/metabo_list.php?mass_min=729.14&mass_max=729.44	164.955	234.277	416.148	957.224	514.264	839.884
428	M923T451	2.42239	3.82954	0.00708125	923.494	923.488	923.496	450.786	450.501	451.008	http://metlin.scripps.edu/metabo_list.php?mass_min=922.34&mass_max=922.64	122.105	27.2527	358.124	1653.2	1733.08	1741.89
429	M412T55	6.94022	-4.12566	0.00714894	412.288	412.286	412.291	54.5979	54.2372	54.9905	http://metlin.scripps.edu/metabo_list.php?mass_min=411.14&mass_max=411.44	885.156	1177.2	1271.97	59.4771	110.877	26.7037
430	M297T223	5.34328	3.72223	0.00718883	297.167	297.163	297.168	222.836	222.476	222.978	http://metlin.scripps.edu/metabo_list.php?mass_min=296.02&mass_max=296.32	0	0	0	450.536	147.354	560.738
431	M478T383	1.67257	3.81086	0.00722777	478.248	478.246	478.251	383.153	382.69	383.659	http://metlin.scripps.edu/metabo_list.php?mass_min=477.1&mass_max=477.4	794.526	772.45	869.469	1419.69	1810.5	1260.27
432	M177T793	1.53315	3.36114	0.00722843	177.096	177.094	177.098	792.754	792.354	793.473	http://metlin.scripps.edu/metabo_list.php?mass_min=175.95&mass_max=176.25	225.538	279.493	420.756	585.241	347.055	537.074
433	M624T90	2.03805	3.36458	0.00723587	624.234	624.231	624.235	90.3502	89.9776	90.7264	http://metlin.scripps.edu/metabo_list.php?mass_min=623.08&mass_max=623.38	180.208	198.831	55.0004	457.328	478.93	664.421
434	M457T387	3.35124	3.36141	0.00724059	457.115	457.114	457.117	387.121	386.855	387.631	http://metlin.scripps.edu/metabo_list.php?mass_min=455.97&mass_max=456.27	219.451	80.4479	26.6528	1346.81	727.875	1614.86
435	M1113T469	2.61232	-3.77733	0.00724346	1112.51	1112.5	1112.51	468.914	468.449	469.221	http://metlin.scripps.edu/metabo_list.php?mass_min=1111.36&mass_max=1111.66	848.878	1886.79	1519.42	395.908	273.275	401.048
436	M161T451	2.09795	3.98505	0.00728948	161.132	161.124	161.133	450.702	434.609	451.317	http://metlin.scripps.edu/metabo_list.php?mass_min=159.98&mass_max=160.28	3887.25	2238.41	490.873	10300.6	11524.1	10824.8
437	M123T451	1.62988	3.42501	0.00731187	123.118	123.117	123.118	450.946	450.255	465.667	http://metlin.scripps.edu/metabo_list.php?mass_min=121.97&mass_max=122.27	3174.03	2076.47	3267.86	6627.43	7946.68	6547.65
438	M807T431	1.85134	3.5128	0.00735037	807.338	807.336	807.342	431.192	431.092	443.489	http://metlin.scripps.edu/metabo_list.php?mass_min=806.19&mass_max=806.49	453.135	468.872	736.432	1101.34	1136.84	1254.88
439	M215T297	2.13983	3.42399	0.00744028	215.073	215.07	215.078	297.083	295.558	298.076	http://metlin.scripps.edu/metabo_list.php?mass_min=213.92&mass_max=214.22	885.282	958.968	1756.44	4034.31	3355.5	2284.22
440	M275T452	2.14293	3.41713	0.00747305	275.113	275.111	275.114	451.513	450.662	452.015	http://metlin.scripps.edu/metabo_list.php?mass_min=273.96&mass_max=274.26	303.645	82.257	288.596	1230.94	1447.35	1165.07
441	M119T116	85.8861	4.32722	0.00747645	119.032	119.032	119.033	115.821	115.671	116.059	http://metlin.scripps.edu/metabo_list.php?mass_min=117.88&mass_max=118.18	0	0	0	514.387	418.721	448.3
442	M436T244	1.7785	-3.68488	0.00747934	436.208	436.204	436.213	244.404	243.799	246.536	http://metlin.scripps.edu/metabo_list.php?mass_min=435.06&mass_max=435.36	932.629	2210.98	1979.11	1113	674.021	1334.58
443	M355T451	1.89578	3.57854	0.00750608	355.263	355.261	355.264	450.911	450.759	451.057	http://metlin.scripps.edu/metabo_list.php?mass_min=354.11&mass_max=354.41	634.047	431.873	979.05	2389.32	2730.34	2422.23
444	M377T477	1.65777	-3.34737	0.00756273	377.109	377.107	377.111	477.146	476.775	486.562	http://metlin.scripps.edu/metabo_list.php?mass_min=375.96&mass_max=376.26	7933.04	12111.7	11472.7	3104.11	6327.95	6133.67
445	M435T244	1.65539	-3.85312	0.00756534	435.204	435.202	435.204	244.416	243.799	244.895	http://metlin.scripps.edu/metabo_list.php?mass_min=434.05&mass_max=434.35	5658.32	11832.1	9507.23	5938.78	4961.72	6980.07
446	M169T98	4.45721	-4.21468	0.00757049	169.051	169.05	169.056	97.998	95.521	98.824	http://metlin.scripps.edu/metabo_list.php?mass_min=167.9&mass_max=168.2	2088.49	3460.11	3051.96	1151.45	745.979	508.388
447	M161T220_2	1.60124	3.67217	0.00773995	161.128	161.124	161.129	220.459	220.159	220.932	http://metlin.scripps.edu/metabo_list.php?mass_min=159.98&mass_max=160.28	1826.71	1120.76	844.843	2068.03	2195.51	2429.37
448	M430T477	1.81548	-3.38811	0.00774256	430.157	430.155	430.158	477.257	476.732	486.359	http://metlin.scripps.edu/metabo_list.php?mass_min=429.01&mass_max=429.31	3613.63	6537.08	6414.66	1441.74	3175.11	3040.2
449	M407T297	1.68309	3.37182	0.00775102	407.135	407.135	407.139	297.305	296.89	297.459	http://metlin.scripps.edu/metabo_list.php?mass_min=405.99&mass_max=406.29	498.782	780.064	785.06	1229.28	1167.88	827.811
450	M561T318	2.24808	3.32743	0.00777025	561.16	561.159	561.167	318.24	317.569	318.416	http://metlin.scripps.edu/metabo_list.php?mass_min=560.01&mass_max=560.31	107.056	247.931	494.928	896.493	1184.4	1167.58
451	M545T215	2.58613	3.67151	0.00781105	545.181	545.179	545.184	215.006	213.96	215.681	http://metlin.scripps.edu/metabo_list.php?mass_min=544.03&mass_max=544.33	649.407	427.544	857.715	1595.47	1878.21	2841.7
452	M434T244	1.60741	-3.8574	0.00789554	434.201	434.2	434.202	244.472	243.799	244.9	http://metlin.scripps.edu/metabo_list.php?mass_min=433.05&mass_max=433.35	26685.8	54819.3	46592	29113.2	22984.4	33189.8
453	M510T255	2.03873	3.31737	0.00794652	510.251	510.245	510.253	255.449	252.464	258.006	http://metlin.scripps.edu/metabo_list.php?mass_min=509.1&mass_max=509.4	565.879	132.372	802.093	864.938	1009.28	1056.06
454	M429T221	2.00949	3.55829	0.00797383	429.208	429.204	429.209	221.221	220.82	229.58	http://metlin.scripps.edu/metabo_list.php?mass_min=428.06&mass_max=428.36	1754.3	1286.07	1537.49	2994.53	3749.95	6009.08
455	M203T451	1.55547	3.30983	0.00800727	203.179	203.177	203.18	450.814	440.932	451.317	http://metlin.scripps.edu/metabo_list.php?mass_min=202.03&mass_max=202.33	4121.51	1872.71	3741.37	5922.43	7071.12	6592.45
456	M470T237	1.9243	3.81381	0.00801957	470.135	470.133	470.137	236.668	236.225	237.307	http://metlin.scripps.edu/metabo_list.php?mass_min=468.99&mass_max=469.29	949.116	1302.28	1521.64	3253.99	3053.76	3965.27
457	M417T451	1.65684	3.6021	0.00802491	417.301	417.299	417.301	450.759	450.287	451.317	http://metlin.scripps.edu/metabo_list.php?mass_min=416.15&mass_max=416.45	45708.2	28967.4	51621.2	105649	118972	110639
458	M313T451	1.95386	3.57301	0.00802756	313.251	313.25	313.253	450.947	450.501	451.317	http://metlin.scripps.edu/metabo_list.php?mass_min=312.1&mass_max=312.4	947.311	382.969	569.21	2778.86	2953.11	2597.25
459	M289T134	1.65724	3.54361	0.00803637	289.125	289.124	289.127	134.343	133.829	135.608	http://metlin.scripps.edu/metabo_list.php?mass_min=287.98&mass_max=288.28	1039.95	681.379	833.305	1389.8	1270.74	1986.25
460	M217T83	1.82391	3.71102	0.00806877	217.068	217.068	217.072	82.7912	77.8286	87.3074	http://metlin.scripps.edu/metabo_list.php?mass_min=215.92&mass_max=216.22	2645.87	3093.14	3584.6	6313.93	6191.81	5791.6
461	M559T1013	1.06965	-3.30784	0.00808692	559.13	559.127	559.131	1013.11	1012.74	1013.83	http://metlin.scripps.edu/metabo_list.php?mass_min=557.98&mass_max=558.28	4244.42	4313.19	4000.19	3963.91	3786.7	3916.04
462	M310T123	1.54206	3.38084	0.00812786	310.149	310.147	310.151	122.689	121.843	124.584	http://metlin.scripps.edu/metabo_list.php?mass_min=309&mass_max=309.3	683.501	670.563	750.776	1511.32	1766.39	1606.12
463	M265T462	1.84276	3.57329	0.0081326	265.056	265.054	265.057	461.98	461.594	462.408	http://metlin.scripps.edu/metabo_list.php?mass_min=263.91&mass_max=264.21	110.263	184.189	317.447	561.32	699.252	788.087
464	M147T211	1.56892	3.58595	0.0081734	147.114	147.109	147.115	211.239	209.978	219.708	http://metlin.scripps.edu/metabo_list.php?mass_min=145.96&mass_max=146.26	866.471	782.828	877.847	1241.4	1368.82	1481
465	M409T962	1.31015	3.29867	0.00820242	409.155	409.153	409.157	961.59	960.159	962.372	http://metlin.scripps.edu/metabo_list.php?mass_min=408&mass_max=408.3	719.938	938.131	1062.29	1370.84	1220.31	1023.91
466	M669T384	1.63652	3.32522	0.00822934	669.306	669.304	669.313	384.165	383.5	387.127	http://metlin.scripps.edu/metabo_list.php?mass_min=668.16&mass_max=668.46	1713.85	2386.69	1617.19	2779.17	2877.52	2750.05
467	M905T451	2.34497	3.7311	0.00828973	905.472	905.47	905.477	451.005	450.662	451.317	http://metlin.scripps.edu/metabo_list.php?mass_min=904.32&mass_max=904.62	371.862	25.7382	385.638	1901.74	2405.42	2272.21
468	M175T222	1.36403	3.34633	0.00829273	175.041	175.039	175.045	221.705	221.324	222.231	http://metlin.scripps.edu/metabo_list.php?mass_min=173.89&mass_max=174.19	1221.14	1552.5	1405.8	1480.71	1413.52	1726.26
469	M483T234	3.88547	3.50591	0.00832196	483.155	483.152	483.158	233.566	233.564	233.613	http://metlin.scripps.edu/metabo_list.php?mass_min=482.01&mass_max=482.31	26.7469	226.82	179.009	1118.66	641.31	696.224
470	M362T72	6.38649	3.99635	0.00832309	362.107	362.104	362.113	72.0087	69.129	78.8895	http://metlin.scripps.edu/metabo_list.php?mass_min=360.96&mass_max=361.26	1483.5	1802.37	475.257	5835.37	7015.52	11024.7
471	M109T32	1.98298	-3.3247	0.00838576	109.1	109.097	109.101	31.9605	23.2919	32.2493	http://metlin.scripps.edu/metabo_list.php?mass_min=107.95&mass_max=108.25	9154.32	6849.69	6104.81	435.975	3828.6	3116.57
472	M532T423	1.42655	3.29869	0.00849485	532.219	532.217	532.222	422.911	421.587	423.534	http://metlin.scripps.edu/metabo_list.php?mass_min=531.07&mass_max=531.37	654.597	626.361	676.851	1193.64	796.155	1183.09
473	M854T352	2.19054	3.79931	0.00852154	854.395	854.391	854.398	351.885	351.237	352.553	http://metlin.scripps.edu/metabo_list.php?mass_min=853.24&mass_max=853.54	307.877	626.702	590.225	685.208	1473.2	1294.93
474	M451T451	1.86865	3.4078	0.00853943	451.306	451.304	451.307	450.781	450.287	457.873	http://metlin.scripps.edu/metabo_list.php?mass_min=450.16&mass_max=450.46	17799.1	10604.1	18819.7	46460.1	52922.6	47345.4
475	M291T331	2.16701	3.34286	0.00857972	291.193	291.19	291.195	331.029	330.363	334.608	http://metlin.scripps.edu/metabo_list.php?mass_min=290.04&mass_max=290.34	1145.41	284.177	358.776	1434.39	1349.28	1350.76
476	M411T210	1.6592	3.29384	0.00858099	411.2	411.194	411.201	210.432	209.591	213.873	http://metlin.scripps.edu/metabo_list.php?mass_min=410.05&mass_max=410.35	3550.47	2818.57	2855.32	5457.84	4477.41	4972.43
477	M813T447	2.5491	3.37836	0.00868486	813.39	813.389	813.393	447.13	446.726	447.521	http://metlin.scripps.edu/metabo_list.php?mass_min=812.24&mass_max=812.54	56.5539	0	92.3284	588.184	359.709	482.61
478	M347T853	1.34851	3.36472	0.0086899	347.218	347.216	347.22	852.856	852.176	855.705	http://metlin.scripps.edu/metabo_list.php?mass_min=346.07&mass_max=346.37	1096.17	1205.43	1205.49	1446.23	1262.57	1839.2
479	M383T163	2.35509	3.73108	0.00876109	383.132	383.13	383.134	163.251	162.525	163.565	http://metlin.scripps.edu/metabo_list.php?mass_min=381.98&mass_max=382.28	746.53	1091.34	1077.84	2769.83	3171.76	4240.11
480	M473T451	1.78717	3.64804	0.00882924	473.283	473.28	473.285	451.033	450.287	451.39	http://metlin.scripps.edu/metabo_list.php?mass_min=472.13&mass_max=472.43	709.285	454.309	900.192	2081.93	2388.89	2385.65
481	M439T244	1.46802	-4.05532	0.00883557	439.157	439.156	439.158	244.379	243.799	244.869	http://metlin.scripps.edu/metabo_list.php?mass_min=438.01&mass_max=438.31	15713	27883	23798.5	14865.9	14834.8	15399.4
482	M519T279	2.156	3.57847	0.00890854	519.196	519.196	519.197	278.955	278.301	279.191	http://metlin.scripps.edu/metabo_list.php?mass_min=518.05&mass_max=518.35	419.794	330.112	357.575	1217.08	928.096	1254.9
483	M471T237	2.61693	3.68474	0.00892087	471.139	471.136	471.143	236.668	236.085	237.336	http://metlin.scripps.edu/metabo_list.php?mass_min=469.99&mass_max=470.29	94.3949	83.826	281.381	688.655	629.092	949.958
484	M505T442	5.89446	-3.73077	0.00893173	505.27	505.269	505.276	442.211	442.175	442.506	http://metlin.scripps.edu/metabo_list.php?mass_min=504.12&mass_max=504.42	408.774	622.676	1273.07	57.5413	0	102.715
485	M516T387	6.29837	3.30379	0.00894264	516.121	516.119	516.123	387.07	386.855	387.732	http://metlin.scripps.edu/metabo_list.php?mass_min=514.97&mass_max=515.27	0	0	0	566.668	238.878	855.806
486	M348T151	2.13283	3.38316	0.00895346	348.164	348.162	348.167	150.705	149.928	151.464	http://metlin.scripps.edu/metabo_list.php?mass_min=347.01&mass_max=347.31	67.1219	204.474	300.696	756.422	621.971	828.262
487	M107T451	1.95383	3.62727	0.00900239	107.087	107.085	107.087	450.813	450.287	451.057	http://metlin.scripps.edu/metabo_list.php?mass_min=105.94&mass_max=106.24	1432.81	701.486	2623.82	6251.24	7218.79	6874.59
488	M553T338	2.51107	3.23169	0.00901119	553.275	553.272	553.278	337.943	337.798	337.951	http://metlin.scripps.edu/metabo_list.php?mass_min=552.13&mass_max=552.43	0	77.7398	243.001	527.848	480.728	866.137
489	M146T71	1.90643	3.2316	0.0090324	146.053	146.049	146.054	71.3566	61.1003	76.0478	http://metlin.scripps.edu/metabo_list.php?mass_min=144.9&mass_max=145.2	8174.35	5538.31	7441.13	11286.6	8510.83	13188.3
490	M198T92	2.29913	3.36845	0.00911017	198.079	198.078	198.08	91.5458	91.2292	92.3658	http://metlin.scripps.edu/metabo_list.php?mass_min=196.93&mass_max=197.23	256.768	286.634	30.6876	970.478	708.015	983.54
491	M136T222	4.07124	3.38192	0.00914313	136.119	136.118	136.119	222.476	221.828	222.572	http://metlin.scripps.edu/metabo_list.php?mass_min=134.97&mass_max=135.27	29.2912	12.8398	40.0542	209.281	310.017	743.763
492	M467T333	2.20872	3.22504	0.00917302	467.296	467.292	467.298	332.563	331.904	332.84	http://metlin.scripps.edu/metabo_list.php?mass_min=466.15&mass_max=466.45	273.405	231.756	281.952	924.532	1429.59	1705.08
493	M123T55	3.10153	-3.67664	0.00923023	123.043	123.039	123.044	54.5454	52.6939	56.2407	http://metlin.scripps.edu/metabo_list.php?mass_min=121.89&mass_max=122.19	2078.5	3135.39	2905.72	905.13	339.271	344.268
494	M293T451	1.93076	3.43374	0.00926948	293.125	293.124	293.126	451.39	451.079	451.513	http://metlin.scripps.edu/metabo_list.php?mass_min=291.97&mass_max=292.27	1611.71	904.268	1882.8	5422.87	6107.76	5335.12
495	M331T123	1.58539	3.35888	0.00945104	331.08	331.078	331.083	122.631	121.747	124.014	http://metlin.scripps.edu/metabo_list.php?mass_min=329.93&mass_max=330.23	478.048	973.727	858.649	1903.89	1895.93	1290
496	M397T451	1.87696	3.21039	0.00945324	397.273	397.271	397.275	451.171	450.382	477.742	http://metlin.scripps.edu/metabo_list.php?mass_min=396.12&mass_max=396.42	569.581	333.083	583.275	1760.02	2204.54	1574.84
497	M407T230	2.20423	3.23694	0.00947953	407.244	407.239	407.244	230.036	229.233	230.645	http://metlin.scripps.edu/metabo_list.php?mass_min=406.09&mass_max=406.39	186.673	111.096	92.2665	732.162	892.85	889.496
498	M797T220	1.66042	3.39182	0.00954497	797.374	797.368	797.377	220.174	219.952	220.643	http://metlin.scripps.edu/metabo_list.php?mass_min=796.22&mass_max=796.52	430.003	319.174	310.735	566.744	812.21	522.401
499	M644T477	1.6935	-3.20277	0.00956718	644.175	644.174	644.177	477.137	476.641	477.792	http://metlin.scripps.edu/metabo_list.php?mass_min=643.03&mass_max=643.33	2542.34	4477.22	3748.16	970.662	2398.23	2416.43
500	M509T208	1.48068	3.19619	0.00958341	509.172	509.171	509.176	207.992	207.41	208.719	http://metlin.scripps.edu/metabo_list.php?mass_min=508.02&mass_max=508.32	389.592	479.68	428.351	726.98	762.521	815.846
501	M582T451	2.49326	3.4488	0.00960344	582.368	582.366	582.371	451.29	450.742	451.511	http://metlin.scripps.edu/metabo_list.php?mass_min=581.22&mass_max=581.52	0	0	210.321	797.019	1008.82	734.813
502	M391T215	4.02323	-3.80641	0.00963277	391.104	391.102	391.106	214.773	214.632	215.118	http://metlin.scripps.edu/metabo_list.php?mass_min=389.95&mass_max=390.25	203.974	1228.52	835.45	190.094	141.02	173.736
503	M142T90	1.81716	3.21466	0.00963423	142.085	142.084	142.086	90.0044	89.9776	90.2212	http://metlin.scripps.edu/metabo_list.php?mass_min=140.93&mass_max=141.23	25.1693	145.999	165.688	357.129	347.703	327.68
504	M229T451	1.50555	3.21073	0.0096822	229.195	229.194	229.199	450.822	450.501	451.317	http://metlin.scripps.edu/metabo_list.php?mass_min=228.04&mass_max=228.34	2331.65	1188.77	1638.32	3033.48	3606.24	3141.91
505	M734T484	1.8603	3.20013	0.00974932	734.395	734.393	734.398	483.704	483.332	484.104	http://metlin.scripps.edu/metabo_list.php?mass_min=733.25&mass_max=733.55	2476.57	3573.81	6142.03	9170.3	13143.1	9194.7
506	M950T477	1.79326	-3.19004	0.00984649	950.428	950.424	950.432	476.964	476.531	477.289	http://metlin.scripps.edu/metabo_list.php?mass_min=949.28&mass_max=949.58	849.153	1458.32	1085.47	213.851	715.151	859.436
507	M212T102	2.71433	3.87478	0.00986279	212.089	212.087	212.09	102.134	101.063	102.961	http://metlin.scripps.edu/metabo_list.php?mass_min=210.94&mass_max=211.24	440.425	352.377	238.039	1336.84	993.16	1670.14
508	M838T403	1.9913	3.17347	0.00993144	838.363	838.361	838.366	403.164	402.879	403.491	http://metlin.scripps.edu/metabo_list.php?mass_min=837.21&mass_max=837.51	491.281	374.066	547.014	849.956	585.02	1073.49
509	M503T64	1.6062	3.19673	0.00994336	502.992	502.989	502.993	63.5741	62.7706	64.4557	http://metlin.scripps.edu/metabo_list.php?mass_min=501.84&mass_max=502.14	1767.73	1760.61	1815.4	2532.04	2309.46	2539.66
510	M303T231	3.65893	3.55752	0.0101016	303.14	303.138	303.141	230.755	229.897	232.102	http://metlin.scripps.edu/metabo_list.php?mass_min=301.99&mass_max=302.29	105.15	115.845	141.86	1010.43	480.308	1127.7
511	M396T477	1.65973	-3.18775	0.0101237	396.123	396.121	396.124	477.279	476.986	486.622	http://metlin.scripps.edu/metabo_list.php?mass_min=394.97&mass_max=395.27	3221.26	5423.71	5533.85	1428.59	3105.93	2972.75
512	M966T478	1.79308	-3.39207	0.0101538	966.452	966.45	966.455	477.535	476.942	486.627	http://metlin.scripps.edu/metabo_list.php?mass_min=965.3&mass_max=965.6	78505	124229	115303	37908.7	65724.3	64422.6
513	M182T91	1.97128	3.46632	0.0101884	182.081	182.08	182.082	90.8481	90.5682	91.0751	http://metlin.scripps.edu/metabo_list.php?mass_min=180.93&mass_max=181.23	2201.28	1353.24	1249.67	3276.2	3751.66	3847.32
514	M261T703	1.45957	3.30161	0.0102548	261.144	261.142	261.145	702.908	702.595	703.225	http://metlin.scripps.edu/metabo_list.php?mass_min=259.99&mass_max=260.29	2935.7	5729.48	4478.29	6257.65	6571.01	5347.53
515	M590T477	1.89488	-3.15056	0.0104325	590.144	590.141	590.148	476.986	476.526	477.445	http://metlin.scripps.edu/metabo_list.php?mass_min=588.99&mass_max=589.29	759.955	1469.69	1394.62	167.446	600.377	672.909
516	M326T130	2.53763	-3.64923	0.0104787	326.305	326.304	326.305	129.675	123.342	138.491	http://metlin.scripps.edu/metabo_list.php?mass_min=325.15&mass_max=325.45	4797.91	5295.32	2340.56	1226.51	805.147	882.423
517	M1050T424	2.18582	3.15194	0.0105253	1050.46	1050.46	1050.47	423.568	422.811	423.654	http://metlin.scripps.edu/metabo_list.php?mass_min=1049.31&mass_max=1049.61	120.629	150.412	292.031	779.29	761.279	845.739
518	M193T91	1.99492	3.13826	0.0105413	193.053	193.05	193.056	90.7264	89.8463	92.3658	http://metlin.scripps.edu/metabo_list.php?mass_min=191.9&mass_max=192.2	347.029	230.427	374.893	315.723	738.297	634.097
519	M388T319	2.41963	-3.27212	0.0105443	388.16	388.159	388.163	318.542	317.912	319.082	http://metlin.scripps.edu/metabo_list.php?mass_min=387.01&mass_max=387.31	492.766	998.839	873.936	341.806	88.1437	171.356
520	M197T91	1.87346	3.18474	0.0105455	197.078	197.077	197.081	91.358	91.0117	91.7332	http://metlin.scripps.edu/metabo_list.php?mass_min=195.93&mass_max=196.23	460.703	501.873	295.827	1154.38	1515.33	1619.78
521	M326T50	3.18127	-3.79854	0.0105618	326.304	326.304	326.307	49.5892	42.384	52.9293	http://metlin.scripps.edu/metabo_list.php?mass_min=325.15&mass_max=325.45	5140.88	8369.23	3601.66	1912.6	1305.77	846.303
522	M400T451	1.64453	3.38702	0.0105833	400.294	400.29	400.294	450.886	450.287	451.079	http://metlin.scripps.edu/metabo_list.php?mass_min=399.14&mass_max=399.44	2737.08	1619.91	2653.15	6041.29	6806.59	6231.62
523	M607T477	1.65368	-3.15802	0.0106918	607.152	607.15	607.154	477.092	476.775	477.535	http://metlin.scripps.edu/metabo_list.php?mass_min=606&mass_max=606.3	4455.94	8203.06	7114.4	2166.61	4267.35	4528.8
524	M733T532	2.41303	3.12947	0.0107032	733.362	733.36	733.364	532.172	531.94	532.362	http://metlin.scripps.edu/metabo_list.php?mass_min=732.21&mass_max=732.51	26.2321	299.852	208.202	449.717	538.876	750.76
525	M226T220	1.80714	3.35015	0.0107211	226.149	226.146	226.151	220.031	210.878	220.459	http://metlin.scripps.edu/metabo_list.php?mass_min=225&mass_max=225.3	1237.94	1586.05	1675.53	4823.51	2752.53	2665.68
526	M168T91	2.13306	3.2514	0.0107387	168.066	168.065	168.069	91.0722	90.7252	91.9949	http://metlin.scripps.edu/metabo_list.php?mass_min=166.92&mass_max=167.22	344.408	148.509	226.938	1230.22	826.755	670.657
527	M417T478	1.7853	-3.1255	0.0108172	417.3	417.299	417.301	477.588	476.986	486.518	http://metlin.scripps.edu/metabo_list.php?mass_min=416.15&mass_max=416.45	31852.9	49053.9	50481.2	16552.6	30427.4	31556.4
528	M575T357	4.38328	3.64648	0.0108392	575.173	575.172	575.177	356.997	356.603	357.356	http://metlin.scripps.edu/metabo_list.php?mass_min=574.02&mass_max=574.32	583.068	593.572	163.465	2500.69	1851.33	5518.9
529	M177T24	1.42825	-3.2307	0.0109263	177.094	177.094	177.1	24.4913	24.2938	27.6678	http://metlin.scripps.edu/metabo_list.php?mass_min=175.94&mass_max=176.24	426.097	258.295	293.427	239.817	270.543	204.546
530	M149T245	2.55271	-3.81769	0.0109536	149.034	149.031	149.037	244.837	244.658	246.217	http://metlin.scripps.edu/metabo_list.php?mass_min=147.88&mass_max=148.18	4065.83	2871.2	2224.52	694.971	783.748	1033.48
531	M517T451	2.23968	3.2179	0.010987	517.309	517.308	517.31	451.151	450.886	452.271	http://metlin.scripps.edu/metabo_list.php?mass_min=516.16&mass_max=516.46	0	58.0463	140.153	575.207	574.631	521.011
532	M476T73	4.01583	3.24529	0.0109905	476.16	476.16	476.162	73.2325	72.8474	74.209	http://metlin.scripps.edu/metabo_list.php?mass_min=475.01&mass_max=475.31	0	0	0	783.029	1186.42	856.464
533	M366T55	37.8606	-3.90911	0.0110321	366.255	366.253	366.261	55.0384	54.4417	55.7617	http://metlin.scripps.edu/metabo_list.php?mass_min=365.1&mass_max=365.4	1095.33	1096.47	920.82	0	0	0
534	M193T300	3.51416	3.28357	0.0110436	193.051	193.05	193.054	300.135	299.845	300.373	http://metlin.scripps.edu/metabo_list.php?mass_min=191.9&mass_max=192.2	8.80023	1593.67	748.918	2444.94	2158.06	5712.85
535	M490T451	2.13174	3.24629	0.0110563	490.205	490.202	490.206	451.057	450.575	451.317	http://metlin.scripps.edu/metabo_list.php?mass_min=489.05&mass_max=489.35	334.03	0	332.904	977.494	1304.34	1212.83
536	M487T208	1.71898	3.1104	0.0110596	487.188	487.186	487.191	207.952	207.41	208.719	http://metlin.scripps.edu/metabo_list.php?mass_min=486.04&mass_max=486.34	492.911	686.347	693.689	1340.19	1200.99	1731.83
537	M287T564	2.39433	3.2066	0.0110677	287.238	287.236	287.24	563.822	563.149	564.114	http://metlin.scripps.edu/metabo_list.php?mass_min=286.09&mass_max=286.39	16.1247	249.814	392.85	1969.67	1602.17	1851.86
538	M672T232	3.0587	3.12285	0.0111231	672.239	672.238	672.242	231.708	230.905	232.053	http://metlin.scripps.edu/metabo_list.php?mass_min=671.09&mass_max=671.39	121.123	0	127.114	999.508	847.06	1198.57
539	M790T220	2.09445	3.43668	0.011163	790.404	790.403	790.408	219.713	219.452	219.952	http://metlin.scripps.edu/metabo_list.php?mass_min=789.25&mass_max=789.55	282.627	56.0859	139.294	368.21	374.736	374.976
540	M316T123	2.0286	3.20388	0.0111666	316.108	316.104	316.11	122.563	121.339	125.022	http://metlin.scripps.edu/metabo_list.php?mass_min=314.96&mass_max=315.26	345.696	157.989	426.045	823.109	1154.44	1290.14
541	M469T198	3.18614	3.12603	0.01118	469.135	469.133	469.137	198.291	197.357	198.439	http://metlin.scripps.edu/metabo_list.php?mass_min=467.98&mass_max=468.28	388.912	0	120.511	741.112	771.43	734.126
542	M497T280	1.48825	3.16409	0.0112433	497.2	497.194	497.203	280.007	279.739	280.676	http://metlin.scripps.edu/metabo_list.php?mass_min=496.05&mass_max=496.35	740.265	597.174	374.55	802.55	637.755	587.652
543	M399T163	2.55881	3.20088	0.0112692	399.102	399.098	399.105	163.454	162.525	163.837	http://metlin.scripps.edu/metabo_list.php?mass_min=397.95&mass_max=398.25	0	379.991	188.139	598.62	896.422	884.424
544	M129T451	2.02662	3.51889	0.0113471	129.056	129.056	129.057	450.85	450.575	451.561	http://metlin.scripps.edu/metabo_list.php?mass_min=127.91&mass_max=128.21	6480.74	665.92	1393.09	10379.2	11798.5	10734.3
545	M225T220	2.10462	3.55233	0.0113524	225.146	225.144	225.147	219.73	210.599	220.72	http://metlin.scripps.edu/metabo_list.php?mass_min=224&mass_max=224.3	14220.1	7770.28	11561.1	31544.5	29851	35301.6
546	M332T91	1.65029	3.2856	0.0115614	332.133	332.13	332.135	90.8856	90.6593	91.0751	http://metlin.scripps.edu/metabo_list.php?mass_min=330.98&mass_max=331.28	1256.89	1361.19	922.333	2980.33	2371.45	2640.83
547	M231T307	1.81404	3.09582	0.0115732	231.093	231.093	231.093	307.397	307.309	307.647	http://metlin.scripps.edu/metabo_list.php?mass_min=229.94&mass_max=230.24	339.885	628.936	624.526	1062.33	1208.04	804.926
548	M613T458	2.26472	3.09472	0.0115997	613.355	613.351	613.358	457.562	450.001	457.814	http://metlin.scripps.edu/metabo_list.php?mass_min=612.21&mass_max=612.51	400.746	608.231	959.626	2425.05	3732.96	2172.81
549	M287T369	2.29331	3.13326	0.0116122	287.237	287.237	287.238	368.678	368.563	369.624	http://metlin.scripps.edu/metabo_list.php?mass_min=286.09&mass_max=286.39	586.349	991.625	2500.29	6262.29	4777.1	10779.9
550	M619T451	2.82756	3.58739	0.0116193	619.332	619.328	619.335	451.326	450.575	451.561	http://metlin.scripps.edu/metabo_list.php?mass_min=618.18&mass_max=618.48	27.2441	26.2457	0	716.889	738.491	661.248
551	M329T178	1.63449	3.09218	0.0116444	329.122	329.12	329.122	178.139	177.962	178.606	http://metlin.scripps.edu/metabo_list.php?mass_min=327.97&mass_max=328.27	739.265	421.585	529.459	1070.78	808.995	1436.4
552	M183T91	2.02933	3.11275	0.011721	183.078	183.077	183.082	91.1075	89.8463	91.2301	http://metlin.scripps.edu/metabo_list.php?mass_min=181.93&mass_max=182.23	209.476	144.823	49.3084	244.064	472.457	630.236
553	M919T332	2.82931	3.10238	0.0117511	919.409	919.407	919.413	331.744	330.895	332.14	http://metlin.scripps.edu/metabo_list.php?mass_min=918.26&mass_max=918.56	112.026	0	121.081	752.645	794.917	1365.58
554	M492T477	3.67754	-3.13048	0.0117792	492.247	492.246	492.252	476.986	476.732	477.289	http://metlin.scripps.edu/metabo_list.php?mass_min=491.1&mass_max=491.4	204.897	1666.9	1419.93	0	0	0
555	M274T451_2	1.83112	3.1482	0.0117842	274.259	274.258	274.262	451.29	450.382	463.172	http://metlin.scripps.edu/metabo_list.php?mass_min=273.11&mass_max=273.41	718.174	435.003	1064.5	2521.76	3212.57	2547.86
556	M275T93	1.70711	3.0834	0.0118123	275.108	275.105	275.11	93.2117	91.7338	94.4676	http://metlin.scripps.edu/metabo_list.php?mass_min=273.96&mass_max=274.26	642.175	802.765	219.202	1045.42	896.177	1354.1
557	M369T98	3.17775	-3.75167	0.0118179	369.059	369.057	369.062	97.8101	97.0318	98.824	http://metlin.scripps.edu/metabo_list.php?mass_min=367.91&mass_max=368.21	622.464	2059.75	1007.02	433.238	354.387	476.729
558	M529T417	2.36365	3.11499	0.011884	529.333	529.328	529.336	416.885	416.761	418.999	http://metlin.scripps.edu/metabo_list.php?mass_min=528.18&mass_max=528.48	54.5167	0	154.9	781.697	514.087	403.114
559	M121T237	2.84577	3.29054	0.0119648	121.032	121.031	121.033	236.579	236.328	237.089	http://metlin.scripps.edu/metabo_list.php?mass_min=119.88&mass_max=120.18	37.6468	89.0865	97.8807	554.725	552.498	985.78
560	M469T442	3.00873	-3.41763	0.0120893	469.243	469.241	469.246	442.09	441.671	442.708	http://metlin.scripps.edu/metabo_list.php?mass_min=468.09&mass_max=468.39	452.229	1007.04	1664.61	160.862	391.508	249.734
561	M249T90	2.17147	-3.11854	0.0120946	249.253	249.251	249.255	89.9962	89.2123	90.8541	http://metlin.scripps.edu/metabo_list.php?mass_min=248.1&mass_max=248.4	1850.71	1316.37	847.108	504.34	566.395	613.803
562	M617T443	3.31125	-3.17656	0.0120961	616.774	616.773	616.778	442.826	442.479	443.601	http://metlin.scripps.edu/metabo_list.php?mass_min=615.62&mass_max=615.92	607.504	1254.78	1040.14	28.7355	0	159.249
563	M234T58	1.51463	3.07203	0.0120985	234.18	234.177	234.181	58.0678	57.4664	59.1219	http://metlin.scripps.edu/metabo_list.php?mass_min=233.03&mass_max=233.33	753.429	918.066	1190.89	1663.55	1489.76	1719.88
564	M333T432	1.67774	3.12257	0.0122391	333.083	333.082	333.085	432.06	430.854	442.594	http://metlin.scripps.edu/metabo_list.php?mass_min=331.93&mass_max=332.23	395.67	330.569	754.122	838.062	1083.11	965.262
565	M138T310	2.28015	3.10372	0.0123072	138.1	138.099	138.101	309.684	309.433	309.956	http://metlin.scripps.edu/metabo_list.php?mass_min=136.95&mass_max=137.25	423.288	472.738	675.899	1701.21	1148.36	2378.87
566	M313T89	1.61603	-3.22769	0.0123265	313.309	313.308	313.311	89.0574	88.824	90.7252	http://metlin.scripps.edu/metabo_list.php?mass_min=312.16&mass_max=312.46	3647.96	2082.47	3160.67	1593	1307.49	1484.77
567	M626T477	1.62341	-3.07039	0.01235	626.166	626.164	626.169	477.092	476.883	477.445	http://metlin.scripps.edu/metabo_list.php?mass_min=625.02&mass_max=625.32	2188.44	3649.34	3202.18	1062.3	1899.25	2094.78
568	M476T387	6.57685	3.18155	0.0123537	476.128	476.126	476.129	387.014	386.999	387.261	http://metlin.scripps.edu/metabo_list.php?mass_min=474.98&mass_max=475.28	0	0	0	347.821	88.1933	633.981
569	M253T20	1.11627	3.12713	0.0123938	252.951	252.951	252.952	20.456	20.1305	20.9604	http://metlin.scripps.edu/metabo_list.php?mass_min=251.8&mass_max=252.1	9434.49	9355.39	10507.4	11353.9	12103.8	10792.9
570	M258T28	2.18248	-3.49458	0.0124274	258.25	258.25	258.251	28.4707	28.2487	33.7477	http://metlin.scripps.edu/metabo_list.php?mass_min=257.1&mass_max=257.4	29177.8	23261.1	18999.1	8848.92	6362.03	6804.8
571	M553T348	1.47684	3.18877	0.0124662	553.298	553.297	553.299	348.213	347.324	349.179	http://metlin.scripps.edu/metabo_list.php?mass_min=552.15&mass_max=552.45	2683.33	2825.31	2701.12	3991.29	5889.29	5990.62
572	M394T310	1.49332	3.08797	0.0126282	394.192	394.19	394.193	309.719	309.433	310.003	http://metlin.scripps.edu/metabo_list.php?mass_min=393.04&mass_max=393.34	5614.48	4191.91	5691.47	8522.77	7548.49	10093.4
573	M579T366	2.42421	3.13176	0.0126312	579.246	579.245	579.247	365.594	365.343	365.677	http://metlin.scripps.edu/metabo_list.php?mass_min=578.1&mass_max=578.4	453.903	26.5746	25.7212	580.993	415.42	751.39
574	M943T440	3.17732	3.04561	0.0126327	942.514	942.51	942.517	440.32	440.161	440.491	http://metlin.scripps.edu/metabo_list.php?mass_min=941.36&mass_max=941.66	92.3461	0	125.559	989.048	602.895	531.91
575	M589T389	2.17087	3.04981	0.0126742	589.316	589.313	589.318	388.756	388.022	388.872	http://metlin.scripps.edu/metabo_list.php?mass_min=588.17&mass_max=588.47	26.2498	187.877	170.443	451.762	690.983	889.04
576	M515T387	3.38121	3.10768	0.0127831	515.116	515.114	515.12	387.261	386.999	387.518	http://metlin.scripps.edu/metabo_list.php?mass_min=513.97&mass_max=514.27	234.72	284.191	287.002	2596.94	1391.56	3766.64
577	M289T91	2.0231	3.72872	0.0128779	289.07	289.068	289.071	90.8541	89.472	91.1631	http://metlin.scripps.edu/metabo_list.php?mass_min=287.92&mass_max=288.22	257.915	274.784	306.271	900.654	530.182	780.927
578	M808T448	2.29963	3.20965	0.0129206	808.43	808.429	808.431	447.792	447.287	447.986	http://metlin.scripps.edu/metabo_list.php?mass_min=807.28&mass_max=807.58	26.7652	26.2333	109.425	668.303	558.526	686.189
579	M327T205	2.67909	3.25431	0.0129632	327.141	327.14	327.142	205.064	204.829	205.937	http://metlin.scripps.edu/metabo_list.php?mass_min=325.99&mass_max=326.29	926.108	1121.34	1962.55	5884.79	6254.25	13230.6
580	M393T310	1.52135	3.09634	0.0129669	393.188	393.188	393.189	309.875	309.451	310.211	http://metlin.scripps.edu/metabo_list.php?mass_min=392.04&mass_max=392.34	25433.4	22619.3	28485.9	41067.7	35619.5	52110
581	M128T71	4.12423	3.16089	0.012987	128.042	128.04	128.044	71.053	63.2742	74.3807	http://metlin.scripps.edu/metabo_list.php?mass_min=126.89&mass_max=127.19	154.796	437.741	2037.42	6324.1	1813.9	7050.4
582	M361T102	2.75347	3.46485	0.0130736	361.054	361.052	361.058	102.312	101.163	103.332	http://metlin.scripps.edu/metabo_list.php?mass_min=359.9&mass_max=360.2	408.588	895.82	460.43	1776.96	2103.8	3492.54
583	M204T507	5.32402	-3.49698	0.0131625	204.139	204.137	204.139	507.137	506.732	507.906	http://metlin.scripps.edu/metabo_list.php?mass_min=202.99&mass_max=203.29	116.293	1837.88	2227.82	459.947	61.4793	185.861
584	M540T215	1.80486	3.24089	0.0132734	540.226	540.223	540.228	215.118	209.868	216.102	http://metlin.scripps.edu/metabo_list.php?mass_min=539.08&mass_max=539.38	1695.87	1872.43	3024.07	2568.34	4477.84	6780.09
585	M576T477	2.92858	-3.10891	0.0133827	576.216	576.212	576.218	476.935	476.473	477.237	http://metlin.scripps.edu/metabo_list.php?mass_min=575.07&mass_max=575.37	203.908	1024.13	795.737	0	167.925	164.188
586	M149T591	1.3124	-3.27337	0.0134091	149.025	149.024	149.025	591.089	590.431	591.333	http://metlin.scripps.edu/metabo_list.php?mass_min=147.87&mass_max=148.17	11205.3	10337	10313.9	8146.13	6892	6466.03
587	M308T99	7.46072	3.55573	0.0135055	308.121	308.12	308.121	98.5686	97.5354	98.9177	http://metlin.scripps.edu/metabo_list.php?mass_min=306.97&mass_max=307.27	89.3	242.934	0	1034.08	769.466	1242.7
588	M725T71	3.57527	3.26583	0.0136383	725.189	725.184	725.193	70.5722	69.6738	72.0681	http://metlin.scripps.edu/metabo_list.php?mass_min=724.04&mass_max=724.34	326.564	401.13	487.659	1343.18	921.746	1321.68
589	M430T91	1.86157	3.01776	0.0136592	430.158	430.154	430.163	90.6593	90.2212	90.9857	http://metlin.scripps.edu/metabo_list.php?mass_min=429.01&mass_max=429.31	289.34	225.069	82.7528	808.681	649.584	918.113
590	M161T220_1	1.63529	3.61177	0.0137732	161.122	161.119	161.123	220.138	220.072	220.716	http://metlin.scripps.edu/metabo_list.php?mass_min=159.97&mass_max=160.27	1751.18	1005.34	425.009	2067.86	2078.54	2126.32
591	M479T346	1.40227	2.98581	0.0137888	479.188	479.187	479.19	345.507	345.251	345.781	http://metlin.scripps.edu/metabo_list.php?mass_min=478.04&mass_max=478.34	10427.2	8635.93	9599.21	10429.8	11805.4	15620.5
592	M443T21	1.73745	-3.21375	0.0138435	443.335	443.33	443.336	20.6109	20.4499	20.7	http://metlin.scripps.edu/metabo_list.php?mass_min=442.18&mass_max=442.48	182.547	322.474	340.562	181.585	206.634	150.713
593	M337T144	1.64005	3.1784	0.0138848	337.089	337.086	337.09	144.178	142.877	144.297	http://metlin.scripps.edu/metabo_list.php?mass_min=335.94&mass_max=336.24	357.818	331.584	374.153	689.563	407.032	636.081
594	M263T32	2.59768	-3.46057	0.0139446	263.235	263.234	263.237	32.2123	27.4064	41.3305	http://metlin.scripps.edu/metabo_list.php?mass_min=262.09&mass_max=262.39	4361.39	3233.33	3102.28	1261.84	994.825	748.093
595	M234T91	1.53991	3.001	0.0140279	234.142	234.138	234.143	90.9857	90.7252	91.4217	http://metlin.scripps.edu/metabo_list.php?mass_min=232.99&mass_max=233.29	885.094	560.322	453.557	1619.27	1232.39	1046.74
596	M259T32	2.92929	-3.28831	0.0140402	259.251	259.249	259.254	32.1517	27.515	41.4561	http://metlin.scripps.edu/metabo_list.php?mass_min=258.1&mass_max=258.4	2150.86	1920.92	1505.26	576.066	345.44	258.961
597	M393T429	2.55693	3.27705	0.0140415	393.104	393.103	393.107	428.636	422.526	443.097	http://metlin.scripps.edu/metabo_list.php?mass_min=391.95&mass_max=392.25	1009.45	1681.74	2220.65	7160.71	5727.3	5497.85
598	M137T451	1.64606	3.13062	0.0141042	137.132	137.132	137.132	450.886	450.759	451.008	http://metlin.scripps.edu/metabo_list.php?mass_min=135.98&mass_max=136.28	791.91	410.719	965.786	1992.31	2082.61	1874.2
599	M265T231	1.45031	3.07821	0.014164	265.142	265.141	265.144	231.07	230.737	231.311	http://metlin.scripps.edu/metabo_list.php?mass_min=263.99&mass_max=264.29	1273.64	2313.24	2598.95	4139.79	3241.66	3895.71
600	M492T413	1.71707	3.15109	0.0142023	492.229	492.225	492.231	413.228	412.955	414.353	http://metlin.scripps.edu/metabo_list.php?mass_min=491.08&mass_max=491.38	249.361	142.288	255.801	635.352	499.352	704.849
601	M405T211	1.38288	3.01329	0.0142767	405.229	405.227	405.232	211.433	210.936	211.743	http://metlin.scripps.edu/metabo_list.php?mass_min=404.08&mass_max=404.38	1176.3	802.344	800.555	1277.99	1402.76	1423.94
602	M197T231	1.55879	3.08672	0.0142848	197.116	197.113	197.119	230.7	230.171	231.523	http://metlin.scripps.edu/metabo_list.php?mass_min=195.97&mass_max=196.27	825.002	1000.65	1190.19	1462.26	1355.31	2275.61
603	M339T131	1.79971	2.96825	0.0143389	339.084	339.082	339.086	131.355	130.179	132.656	http://metlin.scripps.edu/metabo_list.php?mass_min=337.93&mass_max=338.23	512.948	1538.49	482.767	1756.7	1413.99	1956.42
604	M295T68	2.78733	2.98054	0.0145392	295.059	295.054	295.062	67.9929	64.7859	70.8955	http://metlin.scripps.edu/metabo_list.php?mass_min=293.91&mass_max=294.21	129.184	188.173	874.53	1737.05	2078.35	1569.66
605	M313T4	2.28908	3.34279	0.0145567	312.917	312.914	312.918	4.13098	3.8241	6.06194	http://metlin.scripps.edu/metabo_list.php?mass_min=311.77&mass_max=312.07	709.954	855.44	470.456	1062.25	846.764	1090.2
606	M470T298	1.64957	3.06399	0.0145739	470.188	470.185	470.192	297.594	296.304	298.327	http://metlin.scripps.edu/metabo_list.php?mass_min=469.04&mass_max=469.34	551.134	604.222	596.104	879.21	851.606	939.553
607	M579T822	1.0928	3.32811	0.0147164	579.292	579.29	579.293	821.826	821.644	822.102	http://metlin.scripps.edu/metabo_list.php?mass_min=578.14&mass_max=578.44	23425	25554.6	25730	27299.5	27472	26591.8
608	M258T50	2.7061	-3.51201	0.0147207	258.25	258.249	258.251	50.3909	48.5254	52.4252	http://metlin.scripps.edu/metabo_list.php?mass_min=257.1&mass_max=257.4	37507.7	23007.4	21043.9	8454.37	4999.77	6672.53
609	M149T293	2.10478	3.01408	0.0147544	149.13	149.129	149.131	292.886	292.547	293.818	http://metlin.scripps.edu/metabo_list.php?mass_min=147.98&mass_max=148.28	267.284	488.762	673.285	1474.76	1165.71	1707.7
610	M625T477	1.6009	-2.95177	0.0148107	625.162	625.16	625.164	477.247	476.986	477.491	http://metlin.scripps.edu/metabo_list.php?mass_min=624.01&mass_max=624.31	8070.11	13315.3	11740.9	3728.66	7969.15	7530.09
611	M426T388	3.27992	3.13321	0.0148114	426.22	426.219	426.223	387.518	378.284	388.236	http://metlin.scripps.edu/metabo_list.php?mass_min=425.07&mass_max=425.37	88.8284	285.768	0	1816.81	812.248	764.369
612	M333T478	2.27639	-3.10257	0.014836	333.087	333.085	333.09	477.543	476.482	479.554	http://metlin.scripps.edu/metabo_list.php?mass_min=331.94&mass_max=332.24	493.234	695.453	755.851	59.522	401.833	268.452
613	M554T477	2.15309	-3.0745	0.0148578	554.332	554.331	554.334	477.026	476.732	477.65	http://metlin.scripps.edu/metabo_list.php?mass_min=553.18&mass_max=553.48	10984.5	29396.2	24962.6	3978.09	10789.4	10821.2
614	M474T266	1.54828	3.29499	0.0148919	474.203	474.2	474.206	266.265	266.063	266.816	http://metlin.scripps.edu/metabo_list.php?mass_min=473.05&mass_max=473.35	938.248	511.425	558.505	1137.75	849.418	1060.44
615	M888T417	3.58017	2.94387	0.0148952	888.489	888.488	888.493	417.039	415.978	417.803	http://metlin.scripps.edu/metabo_list.php?mass_min=887.34&mass_max=887.64	0	0	56.4966	699.215	893.477	798.616
616	M483T477	1.7	-3.13115	0.0149002	483.275	483.274	483.278	477.289	476.986	484.546	http://metlin.scripps.edu/metabo_list.php?mass_min=482.12&mass_max=482.42	823.787	1539.05	1513.25	600.354	963.711	909.484
617	M357T477	1.89355	-3.09546	0.0149018	357.083	357.081	357.085	476.986	476.473	477.535	http://metlin.scripps.edu/metabo_list.php?mass_min=355.93&mass_max=356.23	1484.8	3573.14	2020.24	420.255	1125.56	1345.87
618	M464T373	1.83084	3.03811	0.0149282	464.242	464.239	464.246	373.228	372.988	373.924	http://metlin.scripps.edu/metabo_list.php?mass_min=463.09&mass_max=463.39	226.623	715.079	630.122	922.845	1221.73	915.909
619	M522T73	2.69022	3.08446	0.0149976	522.2	522.199	522.202	72.786	71.3997	75.0393	http://metlin.scripps.edu/metabo_list.php?mass_min=521.05&mass_max=521.35	1144.54	885.885	1695.57	2813.94	1653.78	3945.82
620	M408T252	1.86253	3.00799	0.0150075	408.186	408.185	408.189	251.913	251.321	252.438	http://metlin.scripps.edu/metabo_list.php?mass_min=407.04&mass_max=407.34	742.312	1275.37	2127	2958.9	2958.02	5558.32
621	M377T451	1.94943	2.9525	0.0150683	377.261	377.26	377.263	451.008	450.759	451.317	http://metlin.scripps.edu/metabo_list.php?mass_min=376.11&mass_max=376.41	208.01	47.1343	139.229	501.124	723.118	413.976
622	M250T109	3.24603	3.27397	0.0151083	250.189	250.188	250.192	109.497	100.3	111.402	http://metlin.scripps.edu/metabo_list.php?mass_min=249.04&mass_max=249.34	61.3047	830.04	395.686	942.443	792.119	2651.98
623	M896T382	1.64223	3.15804	0.0151352	896.446	896.439	896.448	382.39	367.554	405.968	http://metlin.scripps.edu/metabo_list.php?mass_min=895.3&mass_max=895.6	3055.53	4478.61	3425.98	6806.79	7271.81	10901.1
624	M243T88	2.6842	-3.44006	0.0151856	243.231	243.231	243.231	88.3939	88.3195	89.0574	http://metlin.scripps.edu/metabo_list.php?mass_min=242.08&mass_max=242.38	7620.62	3628.33	5330.51	1544.08	1409.98	1331.01
625	M972T478	1.6316	-2.96759	0.015286	972.41	972.409	972.414	477.783	476.986	486.328	http://metlin.scripps.edu/metabo_list.php?mass_min=971.26&mass_max=971.56	16518.3	19107.7	22503.8	7820.39	12976.6	12753.8
626	M643T477	1.61495	-2.94222	0.0153031	643.172	643.171	643.176	477.034	476.883	477.289	http://metlin.scripps.edu/metabo_list.php?mass_min=642.02&mass_max=642.32	8654.49	15508.6	14638	4075.18	8846.24	8878.26
627	M361T215	2.41333	2.92182	0.0153096	361.141	361.138	361.141	215.006	214.464	215.416	http://metlin.scripps.edu/metabo_list.php?mass_min=359.99&mass_max=360.29	268.511	170.056	93.3399	698.206	438.368	998.491
628	M439T346	1.33061	2.97051	0.0153795	439.197	439.195	439.198	345.541	345.251	346.004	http://metlin.scripps.edu/metabo_list.php?mass_min=438.05&mass_max=438.35	6732.25	5615.95	6094.17	6697.37	7529.41	8926.92
629	M614T458	2.37102	3.03838	0.0154323	614.365	614.36	614.367	457.61	457.221	458.325	http://metlin.scripps.edu/metabo_list.php?mass_min=613.21&mass_max=613.51	0	25.7549	266.872	994.829	1128.3	648.138
630	M90T91	7.56453	-3.20758	0.0154585	90.0462	90.0457	90.0465	91.0722	90.8422	91.0751	http://metlin.scripps.edu/metabo_list.php?mass_min=88.9&mass_max=89.2	257.052	714.103	802.438	0	0	58.9972
631	M942T440	2.27106	2.91401	0.0154816	941.512	941.509	941.514	440.301	439.959	440.696	http://metlin.scripps.edu/metabo_list.php?mass_min=940.36&mass_max=940.66	774.882	277.631	485.012	3355.78	2314.9	2118.24
632	M217T115	1.64258	-3.17672	0.0155039	217.104	217.101	217.107	115.289	114.191	116.981	http://metlin.scripps.edu/metabo_list.php?mass_min=215.95&mass_max=216.25	1062.76	1204.06	785.581	657.862	474.314	501.85
633	M931T431	1.48462	2.99882	0.0155325	931.413	931.411	931.417	431.383	430.997	431.917	http://metlin.scripps.edu/metabo_list.php?mass_min=930.26&mass_max=930.56	660.66	680.356	952.398	1367.76	1194.63	1362.82
634	M124T319	3.57345	2.97955	0.015595	124.077	124.076	124.077	319.235	318.756	319.485	http://metlin.scripps.edu/metabo_list.php?mass_min=122.93&mass_max=123.23	150.006	0	169.495	858.073	420.143	599.119
635	M314T96	7.01071	3.30858	0.0156022	314.181	314.175	314.182	96.2689	95.521	96.9899	http://metlin.scripps.edu/metabo_list.php?mass_min=313.03&mass_max=313.33	28.3999	0	0	316.01	204.99	861.84
636	M163T159	4.12367	-3.38833	0.0156079	163.123	163.122	163.123	159.038	156.535	160.936	http://metlin.scripps.edu/metabo_list.php?mass_min=161.97&mass_max=162.27	46768.8	125015	130974	13377	11777.7	11983.4
637	M256T91	1.65877	2.91877	0.015637	256.125	256.119	256.127	90.805	90.4821	91.5762	http://metlin.scripps.edu/metabo_list.php?mass_min=254.97&mass_max=255.27	463.468	305.36	421.101	1108.65	907.894	1116.86
638	M231T92	2.81612	3.26954	0.0156499	231.072	231.07	231.074	92.3658	90.4821	93.7485	http://metlin.scripps.edu/metabo_list.php?mass_min=229.92&mass_max=230.22	163.797	25.8964	118.966	407.725	256.283	351.28
639	M134T73	6.6117	3.2649	0.0156904	134.047	134.046	134.047	72.5202	71.3566	73.5953	http://metlin.scripps.edu/metabo_list.php?mass_min=132.9&mass_max=133.2	0	0	0	727.207	1284.87	764.64
640	M371T92	1.50459	2.91924	0.0159136	371.14	371.136	371.141	92.3679	92.019	92.8697	http://metlin.scripps.edu/metabo_list.php?mass_min=369.99&mass_max=370.29	430.946	175.468	291.8	505.483	524.869	597.159
641	M427T244	1.57436	2.89209	0.0160603	427.163	427.16	427.166	244.178	244.144	244.908	http://metlin.scripps.edu/metabo_list.php?mass_min=426.01&mass_max=426.31	400.212	242.671	413.247	754.9	636.352	844.734
642	M949T477	1.6155	-2.89142	0.0160878	949.424	949.421	949.428	477.201	476.732	486.058	http://metlin.scripps.edu/metabo_list.php?mass_min=948.27&mass_max=948.57	1708.9	2936.57	2868.21	726.484	1614.69	1668.18
643	M319T91	2.14658	2.8917	0.0162464	319.106	319.103	319.107	90.9392	90.8541	90.9857	http://metlin.scripps.edu/metabo_list.php?mass_min=317.96&mass_max=318.26	272.691	122.098	0	600.461	325.883	378.553
644	M295T189	1.86276	2.88503	0.0163436	295.138	295.137	295.142	188.769	188.427	189.192	http://metlin.scripps.edu/metabo_list.php?mass_min=293.99&mass_max=294.29	217.186	507.173	607.457	1410.13	572.787	1026.95
645	M319T190	1.55928	2.87901	0.0164135	319.149	319.147	319.151	190.364	189.792	191.372	http://metlin.scripps.edu/metabo_list.php?mass_min=318&mass_max=318.3	3720.8	4269.65	5085.54	11055.7	7512.46	12077.6
646	M485T477	1.9991	-2.89059	0.0164499	485.13	485.129	485.132	477.491	477.387	478.039	http://metlin.scripps.edu/metabo_list.php?mass_min=483.98&mass_max=484.28	369.948	578.094	644.381	27.2383	276.814	201.578
647	M507T427	1.87743	2.90256	0.0165124	507.289	507.286	507.293	427.052	426.051	427.323	http://metlin.scripps.edu/metabo_list.php?mass_min=506.14&mass_max=506.44	1483.39	1199.01	2713.3	6774.26	8164.84	7135.66
648	M574T435	1.83449	-2.92529	0.0166246	573.772	573.768	573.776	434.926	434.126	435.144	http://metlin.scripps.edu/metabo_list.php?mass_min=572.62&mass_max=572.92	655.664	982.026	1453.39	240.025	404.55	517.449
649	M461T431	3.33789	-2.88717	0.0166578	461.234	461.231	461.237	430.912	430.602	431.582	http://metlin.scripps.edu/metabo_list.php?mass_min=460.08&mass_max=460.38	560.022	285.151	375.456	131.202	0	0
650	M555T427	1.81392	2.8698	0.0166772	555.314	555.312	555.316	426.556	426.054	429.368	http://metlin.scripps.edu/metabo_list.php?mass_min=554.16&mass_max=554.46	614.254	593.507	729.753	2182.7	2584.05	1233.77
651	M289T267	1.85906	2.8797	0.0167173	289.163	289.161	289.165	267.34	267.086	267.578	http://metlin.scripps.edu/metabo_list.php?mass_min=288.01&mass_max=288.31	492.142	350.637	336.514	760	487.375	749.774
652	M151T151	1.73667	3.07104	0.0168759	151.077	151.076	151.081	150.705	149.928	154.707	http://metlin.scripps.edu/metabo_list.php?mass_min=149.93&mass_max=150.23	2500.22	2165.45	2667.41	6708.2	6108.62	6974.19
653	M362T79	2.47512	2.91965	0.0169344	362.122	362.115	362.122	78.8521	74.0308	80.7659	http://metlin.scripps.edu/metabo_list.php?mass_min=360.97&mass_max=361.27	338.486	374.366	193.099	519.12	501.119	910.65
654	M197T249	1.57557	3.03279	0.0169835	197.11	197.106	197.112	249.193	248.172	249.915	http://metlin.scripps.edu/metabo_list.php?mass_min=195.96&mass_max=196.26	316.816	282.379	417.592	516.005	761.751	830.319
655	M243T62	1.78281	3.0251	0.0169913	242.959	242.956	242.96	61.5009	60.5964	61.815	http://metlin.scripps.edu/metabo_list.php?mass_min=241.81&mass_max=242.11	2458.41	1129	2193.14	2578.38	3227.4	2806.66
656	M267T156	2.58053	-3.36382	0.0170499	267.267	267.266	267.267	155.526	150.628	158.162	http://metlin.scripps.edu/metabo_list.php?mass_min=266.12&mass_max=266.42	66761.9	46806.1	61479.5	20167.6	13768.2	14344.7
657	M383T400	2.68408	2.95321	0.0171294	383.171	383.17	383.172	400.114	399.834	400.465	http://metlin.scripps.edu/metabo_list.php?mass_min=382.02&mass_max=382.32	28.7723	28.2789	168.953	557.211	302.214	218.708
658	M293T69	2.13317	3.04417	0.0171702	293.062	293.059	293.063	68.5555	66.2977	78.386	http://metlin.scripps.edu/metabo_list.php?mass_min=291.91&mass_max=292.21	10142	7977.14	15702.2	31453.6	26389.6	33113
659	M443T477	2.10733	-3.03288	0.0173163	443.085	443.082	443.086	477.284	476.482	484.549	http://metlin.scripps.edu/metabo_list.php?mass_min=441.93&mass_max=442.23	801.753	2302.3	1441.6	252.155	819.474	761.638
660	M297T907	1.33209	-2.96834	0.0173236	297.082	297.08	297.084	907.002	906.192	907.97	http://metlin.scripps.edu/metabo_list.php?mass_min=295.93&mass_max=296.23	652.61	782.393	604.351	570.376	636.441	419.456
661	M291T478	2.35835	-3.01617	0.0173643	291.078	291.075	291.079	477.517	476.278	479.554	http://metlin.scripps.edu/metabo_list.php?mass_min=289.93&mass_max=290.23	446.954	904.012	883.215	0	373.924	348.325
662	M225T244	1.54698	2.86224	0.0174248	225.115	225.112	225.117	243.901	243.64	245.398	http://metlin.scripps.edu/metabo_list.php?mass_min=223.96&mass_max=224.26	225.232	150.644	330.067	415.368	366.005	539.735
663	M286T49	3.02847	-3.40117	0.0175002	286.282	286.281	286.282	49.2202	44.4	51.9211	http://metlin.scripps.edu/metabo_list.php?mass_min=285.13&mass_max=285.43	35111.2	61875.1	29579.1	12101.5	10068.3	8853.72
664	M123T51	2.0869	-3.39654	0.0175906	123.116	123.115	123.116	50.8447	50.2114	52.4252	http://metlin.scripps.edu/metabo_list.php?mass_min=121.97&mass_max=122.27	8607.26	6261.09	6212.12	2772.92	2366.36	2459.26
665	M303T90	2.13885	-3.24123	0.0176474	303.291	303.29	303.295	89.5946	88.4873	89.7435	http://metlin.scripps.edu/metabo_list.php?mass_min=302.14&mass_max=302.44	2258.49	1417.66	1276.89	624.993	431.131	743.906
666	M647T477	1.52027	-2.85338	0.0176482	647.343	647.339	647.347	477.247	476.883	486.141	http://metlin.scripps.edu/metabo_list.php?mass_min=646.19&mass_max=646.49	4661.42	7197.31	6878.29	2375.04	4699.03	4528.25
667	M149T91_1	5.2801	-3.42063	0.017731	149.092	149.09	149.095	90.7252	90.4821	90.7264	http://metlin.scripps.edu/metabo_list.php?mass_min=147.94&mass_max=148.24	2051.84	4414.12	3737.2	445.089	390.008	607.971
668	M216T451	1.73724	2.91239	0.0177393	216.182	216.181	216.183	450.759	450.501	451.245	http://metlin.scripps.edu/metabo_list.php?mass_min=215.03&mass_max=215.33	666.412	395.966	957.615	2487.5	2377.07	2434.42
669	M367T194	6.92839	-3.30163	0.0177611	367.2	367.199	367.204	193.582	193.317	193.937	http://metlin.scripps.edu/metabo_list.php?mass_min=366.05&mass_max=366.35	510.249	623.647	1425.94	0	0	100.282
670	M294T68	2.75619	3.03372	0.0177844	294.065	294.06	294.066	67.53	66.2977	72.9153	http://metlin.scripps.edu/metabo_list.php?mass_min=292.92&mass_max=293.22	1104.15	515.742	744.894	3130.92	2444.13	3005.25
671	M163T181	3.36575	-3.17928	0.0177961	163.122	163.122	163.123	181.276	172.693	188.267	http://metlin.scripps.edu/metabo_list.php?mass_min=161.97&mass_max=162.27	57070.2	84033.6	185323	11249.4	24641.9	22034.1
672	M611T389	2.34154	2.95765	0.0178597	611.302	611.294	611.303	388.541	388.012	388.833	http://metlin.scripps.edu/metabo_list.php?mass_min=610.15&mass_max=610.45	1528.12	1160.08	2010.14	4519.29	4765.28	10105
673	M427T77	2.56286	2.92882	0.0180379	427.081	427.078	427.088	76.6357	74.7688	79.4727	http://metlin.scripps.edu/metabo_list.php?mass_min=425.93&mass_max=426.23	810.616	416.952	533.649	956.93	1569.06	1384.87
674	M133T110	3.36323	2.82988	0.0182334	133.032	133.031	133.034	109.801	109.121	111.906	http://metlin.scripps.edu/metabo_list.php?mass_min=131.88&mass_max=132.18	0	0	0	1295.68	501.458	946.756
675	M616T443	2.25191	-2.90024	0.0182356	616.276	616.275	616.282	443.212	442.708	443.601	http://metlin.scripps.edu/metabo_list.php?mass_min=615.13&mass_max=615.43	1463.04	2628.72	2012.37	275.8	491.477	538.723
676	M571T388	1.93921	2.90307	0.0182632	571.305	571.303	571.307	388.268	387.826	389.046	http://metlin.scripps.edu/metabo_list.php?mass_min=570.15&mass_max=570.45	197.392	297.347	544.077	764.928	959.682	1568.6
677	M545T381	3.09003	2.90545	0.0183001	545.165	545.163	545.168	380.616	380.446	380.708	http://metlin.scripps.edu/metabo_list.php?mass_min=544.01&mass_max=544.31	0	0	65.0516	320.662	439.719	717.918
678	M225T222	1.35712	2.86284	0.0183168	225.076	225.075	225.077	222.121	221.586	222.525	http://metlin.scripps.edu/metabo_list.php?mass_min=223.93&mass_max=224.23	8529.08	11487.5	8229.38	12654.8	9206.54	12229.5
679	M165T91_2	3.29865	-3.25683	0.0183312	165.129	165.125	165.13	91.0117	90.7252	97.0318	http://metlin.scripps.edu/metabo_list.php?mass_min=163.98&mass_max=164.28	12228.7	24308.3	25241.2	1543.49	4386.05	4404.59
680	M606T365	1.56999	3.08654	0.0183509	606.343	606.341	606.345	364.645	363.986	364.986	http://metlin.scripps.edu/metabo_list.php?mass_min=605.19&mass_max=605.49	440.627	650.834	648.602	716.225	1288.8	951.49
681	M113T123	Inf	3.44318	0.0183723	113.061	113.061	113.061	122.719	121.747	124.014	http://metlin.scripps.edu/metabo_list.php?mass_min=111.91&mass_max=112.21	0	0	0	0	344.975	228.116
682	M924T451	2.52547	2.94995	0.0184068	924.493	924.49	924.497	451.254	449.654	451.561	http://metlin.scripps.edu/metabo_list.php?mass_min=923.34&mass_max=923.64	0	0	0	588.378	831.209	791.84
683	M1205T396	75.132	3.41808	0.0187513	1204.55	1204.55	1204.56	395.891	395.321	395.929	http://metlin.scripps.edu/metabo_list.php?mass_min=1203.4&mass_max=1203.7	0	0	0	1147.45	802.931	1310.45
684	M409T700	1.45298	2.82761	0.0187943	409.255	409.253	409.259	699.596	699.222	699.846	http://metlin.scripps.edu/metabo_list.php?mass_min=408.11&mass_max=408.41	850.061	1477.62	1185.74	2043.7	1534.79	2604.74
685	M189T56	5.67937	-3.18746	0.0188028	189.133	189.129	189.134	56.0952	55.4951	56.7701	http://metlin.scripps.edu/metabo_list.php?mass_min=187.98&mass_max=188.28	507.091	631.433	424.907	136.097	26.1731	0
686	M184T126	2.14292	2.851	0.0188203	184.096	184.096	184.098	126.249	125.745	126.999	http://metlin.scripps.edu/metabo_list.php?mass_min=182.95&mass_max=183.25	0	131.893	320.188	549.383	545.635	467.638
687	M244T106	2.31717	2.85959	0.0188344	244.041	244.04	244.046	105.623	104.589	106.066	http://metlin.scripps.edu/metabo_list.php?mass_min=242.89&mass_max=243.19	34.2307	250.632	143.369	670.173	647.023	1191.67
688	M105T90	3.71602	-3.32598	0.0188384	105.06	105.054	105.062	90.4128	89.9776	95.1117	http://metlin.scripps.edu/metabo_list.php?mass_min=103.91&mass_max=104.21	1942.04	3065.58	3665.87	280.975	392.294	503.86
689	M973T478	1.755	-3.11154	0.018937	973.414	973.412	973.417	477.89	476.473	486.328	http://metlin.scripps.edu/metabo_list.php?mass_min=972.26&mass_max=972.56	3857.13	7451.78	5258.72	2428.94	4355.92	4271.28
690	M589T477	1.65246	-2.81806	0.0189776	589.141	589.138	589.143	477.148	476.641	477.535	http://metlin.scripps.edu/metabo_list.php?mass_min=587.99&mass_max=588.29	2900.31	5178.91	4568.9	1251.95	2561.34	2896.89
691	M490T74	3.55258	3.19945	0.0190513	490.175	490.173	490.176	73.8412	70.832	74.5345	http://metlin.scripps.edu/metabo_list.php?mass_min=489.02&mass_max=489.32	564.736	648.662	706.691	1636.82	1754.54	1510.42
692	M343T205	2.12116	3.02179	0.0190634	343.12	343.117	343.123	204.892	204.043	205.532	http://metlin.scripps.edu/metabo_list.php?mass_min=341.97&mass_max=342.27	319.82	253.068	374.764	795.26	596.129	1504.93
693	M941T440	2.22745	2.79955	0.0190806	940.509	940.506	940.513	440.171	439.677	451.767	http://metlin.scripps.edu/metabo_list.php?mass_min=939.36&mass_max=939.66	1570	427.224	1250.58	7046.89	4912.39	4273.52
694	M538T477	1.71456	-2.94736	0.0190919	538.31	538.308	538.311	477.038	470.474	486.011	http://metlin.scripps.edu/metabo_list.php?mass_min=537.16&mass_max=537.46	9973.65	19898.3	17834.5	7873.45	9525.79	9024.22
695	M335T74	1.4307	2.79759	0.0191553	335.067	335.065	335.071	74.2341	69.3193	75.7777	http://metlin.scripps.edu/metabo_list.php?mass_min=333.92&mass_max=334.22	624.496	528.659	602.786	1271.66	763.843	1026.64
696	M132T70	2.72884	-3.15035	0.0191857	132.082	132.082	132.082	69.6336	69.3829	69.7193	http://metlin.scripps.edu/metabo_list.php?mass_min=130.93&mass_max=131.23	9066.92	23002.7	37460.9	5755.31	5488.81	5810.87
697	M119T220	7.06728	3.2285	0.019209	119.085	119.084	119.086	220.05	219.452	220.72	http://metlin.scripps.edu/metabo_list.php?mass_min=117.94&mass_max=118.24	553.838	0	0	1298.66	2702.06	1037.15
698	M193T170	2.46775	2.83825	0.0192384	193.133	193.132	193.134	170.122	169.731	170.675	http://metlin.scripps.edu/metabo_list.php?mass_min=191.98&mass_max=192.28	1586.99	2439.35	3423.53	5533.5	6257.67	13971.1
699	M123T169	1.93712	-3.15264	0.0193309	123.11	123.108	123.111	168.653	167.744	168.887	http://metlin.scripps.edu/metabo_list.php?mass_min=121.96&mass_max=122.26	2434.55	2344.72	1195.35	900.521	845.893	752.145
700	M375T430	2.24059	2.9535	0.0195469	375.093	375.093	375.095	429.581	421.783	443.688	http://metlin.scripps.edu/metabo_list.php?mass_min=373.94&mass_max=374.24	1031.12	1118.54	1301.87	3803.34	2906.64	5900.65
701	M409T356	2.04282	2.94975	0.0195867	409.218	409.215	409.22	356.019	354.26	362.15	http://metlin.scripps.edu/metabo_list.php?mass_min=408.07&mass_max=408.37	660.737	813.206	1098.74	1203.77	2995.64	3926.09
702	M419T64	1.67128	2.89073	0.019664	419.034	419.032	419.037	64.0508	63.7089	64.4557	http://metlin.scripps.edu/metabo_list.php?mass_min=417.88&mass_max=418.18	2876.73	2479.98	2215.36	4301.48	3425.96	4705.88
703	M1091T477	3.37516	-2.84763	0.0197969	1090.63	1090.62	1090.63	477.133	476.986	477.289	http://metlin.scripps.edu/metabo_list.php?mass_min=1089.48&mass_max=1089.78	92.373	668.808	426.725	0	117.27	122.905
704	M133T91	3.5204	-3.17438	0.0198014	133.084	133.08	133.088	90.9857	90.7252	96.3971	http://metlin.scripps.edu/metabo_list.php?mass_min=131.93&mass_max=132.23	70437.6	135908	140257	5349.33	22193.8	24237.7
705	M163T91_1	3.44776	-3.17767	0.0198122	163.123	163.119	163.123	90.9392	79.1272	91.2301	http://metlin.scripps.edu/metabo_list.php?mass_min=161.97&mass_max=162.27	1.85266e+06	3.86269e+06	4.10263e+06	222512	615334	612290
706	M627T477	1.90234	-2.77667	0.0198548	627.172	627.169	627.175	477.312	476.986	477.792	http://metlin.scripps.edu/metabo_list.php?mass_min=626.02&mass_max=626.32	437.071	795.078	907.146	138.706	456.678	500.851
707	M313T529	1.34428	-2.94925	0.0198573	313.172	313.17	313.174	528.546	528.159	529.946	http://metlin.scripps.edu/metabo_list.php?mass_min=312.02&mass_max=312.32	2030.91	2639.69	3260.51	2353.01	2149.95	1852.16
708	M931T477	1.55961	-2.78913	0.0199326	931.416	931.412	931.418	477.273	476.473	486.011	http://metlin.scripps.edu/metabo_list.php?mass_min=930.27&mass_max=930.57	4478.99	8522.04	7220.47	2580.15	4751.01	4859.6
709	M119T91_2	4.27968	-3.11278	0.0199386	119.071	119.066	119.072	91.0737	90.8422	91.2589	http://metlin.scripps.edu/metabo_list.php?mass_min=117.92&mass_max=118.22	3150.51	6592.68	7238.8	45.3089	341.942	1353.66
710	M441T105	1.77662	-2.81496	0.020125	441.119	441.114	441.121	105.159	103.58	105.885	http://metlin.scripps.edu/metabo_list.php?mass_min=439.97&mass_max=440.27	1592.6	851.673	1958.39	460.734	981.655	1208.89
711	M339T477	1.85177	-2.76384	0.0201801	339.072	339.071	339.076	477.279	476.473	484.444	http://metlin.scripps.edu/metabo_list.php?mass_min=337.92&mass_max=338.22	733.349	806.536	1065.03	120.063	474.876	465.384
712	M241T207	1.52891	2.82309	0.0202012	241.072	241.071	241.074	206.923	206.351	207.349	http://metlin.scripps.edu/metabo_list.php?mass_min=239.92&mass_max=240.22	175.762	312.666	407.023	506.668	465.685	517.671
713	M619T443	2.87247	-2.84797	0.0202577	618.742	618.74	618.747	443.212	442.68	443.724	http://metlin.scripps.edu/metabo_list.php?mass_min=617.59&mass_max=617.89	487.266	1115.55	1087.49	0	28.7342	254.003
714	M421T64	1.77738	2.79119	0.0202653	421.039	421.034	421.043	63.5449	62.7019	64.4557	http://metlin.scripps.edu/metabo_list.php?mass_min=419.89&mass_max=420.19	632.201	484.076	616.542	810.951	683.497	1051.77
715	M394T55	15.9778	-3.25794	0.0202814	394.28	394.277	394.28	55.1719	54.4417	55.4951	http://metlin.scripps.edu/metabo_list.php?mass_min=393.13&mass_max=393.43	787.743	927.588	1069.11	0	25.335	0
716	M1216T443	2.60052	-2.87369	0.0203351	1215.51	1215.5	1215.51	442.7	442.211	443.097	http://metlin.scripps.edu/metabo_list.php?mass_min=1214.36&mass_max=1214.66	997.573	2634.64	1963.86	156.288	347.293	587.43
717	M135T310	1.88823	2.81578	0.0204755	135.083	135.083	135.085	309.673	309.226	310.211	http://metlin.scripps.edu/metabo_list.php?mass_min=133.93&mass_max=134.23	2808.03	2104.8	2723.65	5512.49	3741.49	6966.34
718	M268T50	2.01281	-2.8518	0.0204897	268.271	268.27	268.272	49.9786	44.0425	52.4252	http://metlin.scripps.edu/metabo_list.php?mass_min=267.12&mass_max=267.42	15791.1	10163.3	9660.73	4459.72	3949.34	2804.37
719	M192T229	1.92883	2.75349	0.0204936	192.142	192.141	192.146	229.028	228.121	229.58	http://metlin.scripps.edu/metabo_list.php?mass_min=190.99&mass_max=191.29	274.971	233.891	245.169	369.737	526.575	432.062
720	M342T55	4.07976	-3.11565	0.020591	342.225	342.219	342.226	54.7542	54.4859	55.643	http://metlin.scripps.edu/metabo_list.php?mass_min=341.08&mass_max=341.38	1424.39	1078.03	988.146	211.694	264.583	0
721	M325T320	3.0662	3.13272	0.0207066	325.158	325.155	325.162	320.499	320.036	320.791	http://metlin.scripps.edu/metabo_list.php?mass_min=324.01&mass_max=324.31	566.249	353.69	542.303	1213.42	1066.14	2075.32
722	M286T189	2.02233	-3.26	0.0207201	286.281	286.28	286.281	189.353	182.336	190.445	http://metlin.scripps.edu/metabo_list.php?mass_min=285.13&mass_max=285.43	64909.6	50816.2	49218.6	22510.7	19767.4	18530.3
723	M234T105	4.48728	2.97547	0.0207842	234.113	234.11	234.113	104.616	103.58	105.975	http://metlin.scripps.edu/metabo_list.php?mass_min=232.96&mass_max=233.26	25.7678	34.2791	25.7282	746.873	465.94	532.299
724	M579T335	3.77757	2.78393	0.0207884	579.243	579.236	579.243	334.891	334.554	335.108	http://metlin.scripps.edu/metabo_list.php?mass_min=578.09&mass_max=578.39	234.796	0	0	434.946	279.388	941.328
725	M945T440	2.38705	2.74628	0.0208046	945.465	945.461	945.467	440.265	439.959	440.664	http://metlin.scripps.edu/metabo_list.php?mass_min=944.31&mass_max=944.61	745.75	234.725	481.498	3559.59	2458.12	2086.93
726	M133T293	1.44729	2.87932	0.0208068	133.099	133.097	133.101	292.966	292.773	293.315	http://metlin.scripps.edu/metabo_list.php?mass_min=131.95&mass_max=132.25	3012.03	2765.88	3087.09	4460.84	4930.28	5358.18
727	M497T431	1.49296	2.73764	0.0210584	497.114	497.113	497.116	431.304	430.592	443.011	http://metlin.scripps.edu/metabo_list.php?mass_min=495.96&mass_max=496.26	5081.73	5146.99	5903.51	6569.14	9431.79	9558.94
728	M665T477	1.43402	-2.78499	0.0210775	665.352	665.349	665.355	477.133	476.775	486.562	http://metlin.scripps.edu/metabo_list.php?mass_min=664.2&mass_max=664.5	15029.8	24505.6	23237.2	10381	16330.8	16385
729	M132T91_1	3.53151	-3.13869	0.0211128	132.082	132.082	132.083	90.9282	90.7252	91.1631	http://metlin.scripps.edu/metabo_list.php?mass_min=130.93&mass_max=131.23	669402	1.34435e+06	1.38524e+06	65881.3	211179	223998
730	M471T426	1.6263	2.76612	0.0212493	471.173	471.172	471.174	426.052	425.837	426.179	http://metlin.scripps.edu/metabo_list.php?mass_min=470.02&mass_max=470.32	832.799	940.904	1442.84	2184.8	2319.92	3538
731	M267T190	2.03747	-2.96221	0.0212844	267.266	267.266	267.267	189.784	173.703	209.066	http://metlin.scripps.edu/metabo_list.php?mass_min=266.12&mass_max=266.42	50597.6	26855.3	40623.6	25491.2	10364	13211.9
732	M503T431	3.74553	-2.88683	0.0212883	503.268	503.266	503.27	430.592	429.82	432.591	http://metlin.scripps.edu/metabo_list.php?mass_min=502.12&mass_max=502.42	283.008	877.453	882.032	0	0	0
733	M401T447	2.0746	-3.18685	0.0213231	401.179	401.176	401.181	447.192	446.207	447.724	http://metlin.scripps.edu/metabo_list.php?mass_min=400.03&mass_max=400.33	1772.98	1857.86	1278.5	585.309	742.594	463.266
734	M418T478	1.50302	-2.73702	0.021327	418.304	418.302	418.305	477.535	476.986	486.518	http://metlin.scripps.edu/metabo_list.php?mass_min=417.15&mass_max=417.45	8668.92	13494	14426.5	4579.49	8744.04	8877.1
735	M130T91	3.2712	-3.12127	0.0213502	130.067	130.066	130.069	90.9624	90.7252	91.2301	http://metlin.scripps.edu/metabo_list.php?mass_min=128.92&mass_max=129.22	198402	388871	398818	23719.5	67505.6	67770.6
736	M612T388	2.36981	2.91252	0.0213538	612.302	612.298	612.305	388.447	388.012	388.74	http://metlin.scripps.edu/metabo_list.php?mass_min=611.15&mass_max=611.45	449.94	448.088	660.757	1430.44	1490.14	3158.84
737	M765T310	2.85293	3.02301	0.0213629	765.394	765.392	765.398	309.661	309.498	309.707	http://metlin.scripps.edu/metabo_list.php?mass_min=764.24&mass_max=764.54	231.033	243.05	374.472	694.136	553.28	1294.61
738	M191T210	1.52894	2.72471	0.0213911	191.135	191.131	191.136	209.797	209.591	210.341	http://metlin.scripps.edu/metabo_list.php?mass_min=189.99&mass_max=190.29	430.368	344.15	342.058	796.776	633.542	939.698
739	M277T297	1.38936	2.72691	0.0214995	277.106	277.105	277.107	297.15	296.81	297.459	http://metlin.scripps.edu/metabo_list.php?mass_min=275.96&mass_max=276.26	4053.39	5266.83	4973.79	7756.33	6096.38	5900.11
740	M328T205	2.83194	2.9683	0.0215557	328.144	328.142	328.147	204.921	204.549	205.694	http://metlin.scripps.edu/metabo_list.php?mass_min=326.99&mass_max=327.29	88.3055	146.4	326.558	927.319	775.508	2101.91
741	M629T477	1.45244	-2.77159	0.0216177	629.33	629.329	629.334	477.279	461.904	485.81	http://metlin.scripps.edu/metabo_list.php?mass_min=628.18&mass_max=628.48	1865.83	3281.02	2763.81	1319.42	1919.76	2157.79
742	M164T91_2	3.34787	-3.12072	0.021655	164.126	164.126	164.126	90.9624	90.7252	91.2301	http://metlin.scripps.edu/metabo_list.php?mass_min=162.98&mass_max=163.28	230184	458081	479508	26966.5	74401.9	79562.1
743	M91T93	2.30902	-2.95077	0.021681	91.0536	91.0529	91.0544	92.5871	91.3467	93.7485	http://metlin.scripps.edu/metabo_list.php?mass_min=89.9&mass_max=90.2	542.899	992.287	956.558	153.232	253.668	189.509
744	M117T91	3.38144	-3.09912	0.0218772	117.059	117.059	117.059	90.9624	90.7252	91.2301	http://metlin.scripps.edu/metabo_list.php?mass_min=115.91&mass_max=116.21	132701	264555	280738	13741.2	44927.7	43793
745	M649T458	1.91402	2.86015	0.0218829	649.398	649.396	649.399	457.678	457.342	457.945	http://metlin.scripps.edu/metabo_list.php?mass_min=648.25&mass_max=648.55	3085.21	6453.16	11822.4	26097.3	31156.6	23439.5
746	M464T237	1.75365	2.90337	0.0219596	464.176	464.174	464.177	236.745	236.225	237.089	http://metlin.scripps.edu/metabo_list.php?mass_min=463.03&mass_max=463.33	975.851	1797.04	1610.11	3589.44	3005.72	4535.76
747	M802T431	1.46735	2.70929	0.0219928	802.385	802.382	802.386	431.16	430.602	431.664	http://metlin.scripps.edu/metabo_list.php?mass_min=801.23&mass_max=801.53	2732.95	2687.02	3180.3	3861.82	4076.92	5382.62
748	M570T357	3.97292	3.00108	0.0220497	570.223	570.22	570.228	356.909	356.603	357.291	http://metlin.scripps.edu/metabo_list.php?mass_min=569.07&mass_max=569.37	297.829	238.774	53.4813	1398.89	724.637	3331
749	M303T135	1.68036	2.7476	0.0220984	303.119	303.116	303.122	134.717	134.169	135.949	http://metlin.scripps.edu/metabo_list.php?mass_min=301.97&mass_max=302.27	227.857	254.675	273.064	757.856	699.248	828.891
750	M399T477	1.50925	-2.78645	0.0221032	399.29	399.289	399.291	477.416	476.986	486.315	http://metlin.scripps.edu/metabo_list.php?mass_min=398.14&mass_max=398.44	5677.59	9581.47	9884.48	3698.7	6354.12	6033.79
751	M317T191	1.41422	2.72999	0.0222618	317.12	317.119	317.121	190.569	189.279	198.944	http://metlin.scripps.edu/metabo_list.php?mass_min=315.97&mass_max=316.27	11156.3	10233.2	16456.5	20894.5	14486	20501.7
752	M433T196	1.67551	2.78041	0.0223065	433.134	433.13	433.137	195.845	195.52	196.345	http://metlin.scripps.edu/metabo_list.php?mass_min=431.98&mass_max=432.28	745.94	433.753	557.622	1001.79	927.538	678.975
753	M695T527	1.61096	2.7018	0.0223394	695.325	695.323	695.328	527.386	526.144	527.93	http://metlin.scripps.edu/metabo_list.php?mass_min=694.18&mass_max=694.48	702.92	764.007	861.526	1679.5	1380.7	1136.26
754	M1215T443	2.37669	-2.80239	0.0224069	1214.5	1214.5	1214.51	442.7	442.479	442.949	http://metlin.scripps.edu/metabo_list.php?mass_min=1213.35&mass_max=1213.65	1628.94	4090.88	3315.51	348.866	724.361	986.939
755	M290T116	1.64883	2.70467	0.0224266	289.971	289.969	289.973	116.33	115.78	117.485	http://metlin.scripps.edu/metabo_list.php?mass_min=288.82&mass_max=289.12	530.811	148.395	384.203	1035.76	1133.3	787.152
756	M272T426	1.41506	2.82037	0.0224358	272.245	272.244	272.246	425.81	424.039	435.417	http://metlin.scripps.edu/metabo_list.php?mass_min=271.1&mass_max=271.4	6160.36	8437.55	14255.5	16147.9	14027.6	18136.1
757	M205T207	1.3137	2.78232	0.0224965	205.085	205.084	205.086	207.025	206.588	207.549	http://metlin.scripps.edu/metabo_list.php?mass_min=203.93&mass_max=204.23	992.836	1110.84	917.69	1235.36	1217.08	1418.95
758	M560T1013	1.09091	-2.84322	0.0225051	560.131	560.129	560.132	1013.44	1012.74	1013.83	http://metlin.scripps.edu/metabo_list.php?mass_min=558.98&mass_max=559.28	2145	2178.14	2014.98	1883.54	1771.64	1818.93
759	M383T362	1.80371	2.78148	0.0225846	383.171	383.17	383.173	361.646	361.282	362.321	http://metlin.scripps.edu/metabo_list.php?mass_min=382.02&mass_max=382.32	370.83	252.485	265.8	710.409	383.368	557.981
760	M640T366	1.37325	2.98817	0.0226409	640.316	640.314	640.317	365.667	365.343	365.984	http://metlin.scripps.edu/metabo_list.php?mass_min=639.17&mass_max=639.47	202.591	379.085	361.236	409.149	450.737	398.534
761	M144T91	3.56431	-3.06528	0.0227321	144.081	144.081	144.082	90.9624	90.7252	91.2301	http://metlin.scripps.edu/metabo_list.php?mass_min=142.93&mass_max=143.23	21006.9	28236.6	39386	1513.07	5376.68	4307.38
762	M515T477	2.31356	-2.7119	0.0227408	515.126	515.124	515.13	477.111	476.379	477.535	http://metlin.scripps.edu/metabo_list.php?mass_min=513.98&mass_max=514.28	248.839	693.812	565.835	0	160.831	346.539
763	M235T758	1.1993	-2.7804	0.0228268	235.167	235.166	235.168	758.334	757.908	758.984	http://metlin.scripps.edu/metabo_list.php?mass_min=234.02&mass_max=234.32	1882.93	1910.32	2005.35	1612.99	1333.55	1645.14
764	M301T308	1.80379	2.69748	0.0228684	301.157	301.154	301.16	308.151	307.412	308.406	http://metlin.scripps.edu/metabo_list.php?mass_min=300.01&mass_max=300.31	748.383	1996.65	1022.16	2223.78	2274.33	2434.28
765	M445T207	1.80791	2.68637	0.0228708	445.161	445.158	445.161	207.332	206.588	207.711	http://metlin.scripps.edu/metabo_list.php?mass_min=444.01&mass_max=444.31	2020.28	3660.6	4488.84	8981.53	7268.43	14353.5
766	M115T72	1.63969	2.69442	0.0228751	115.041	115.041	115.043	72.2937	69.6738	84.2933	http://metlin.scripps.edu/metabo_list.php?mass_min=113.89&mass_max=114.19	16056.8	10238.5	11207	20219	14921.2	23571.2
767	M339T111	2.64968	2.98614	0.0228978	339.105	339.105	339.107	111.028	110.634	112.41	http://metlin.scripps.edu/metabo_list.php?mass_min=337.96&mass_max=338.26	355.858	549.092	415.426	1338.51	734.839	1287.39
768	M999T319	2.15948	2.691	0.0229348	999.41	999.404	999.413	319.342	318.986	319.586	http://metlin.scripps.edu/metabo_list.php?mass_min=998.26&mass_max=998.56	948.529	576.231	1184.9	2416.54	1326.69	2699.8
769	M152T102	3.60118	2.94469	0.0229526	152.077	152.069	152.078	102.457	94.7889	103.456	http://metlin.scripps.edu/metabo_list.php?mass_min=150.93&mass_max=151.23	24.7057	281.395	2.20349	383.564	505.636	999.399
770	M333T615	1.41522	2.78273	0.0229558	333.2	333.198	333.203	615.265	614.818	615.469	http://metlin.scripps.edu/metabo_list.php?mass_min=332.05&mass_max=332.35	614.563	600.2	570.112	725.955	596.306	1082.19
771	M288T207	2.09303	3.06403	0.0229791	288.142	288.141	288.145	207.045	206.403	207.711	http://metlin.scripps.edu/metabo_list.php?mass_min=286.99&mass_max=287.29	147.852	84.3393	224.514	705.796	584.64	648.751
772	M785T477	1.44308	-2.7032	0.0230066	785.359	785.357	785.363	477.289	476.021	484.802	http://metlin.scripps.edu/metabo_list.php?mass_min=784.21&mass_max=784.51	1255.16	1777.9	1758.76	751.906	1261.58	1141.91
773	M455T244	1.46501	-2.87906	0.0230067	455.13	455.129	455.132	244.312	243.63	244.869	http://metlin.scripps.edu/metabo_list.php?mass_min=453.98&mass_max=454.28	5467.57	11000.8	8728.03	5110.16	6310.27	4905.63
774	M534T493	2.16987	2.68827	0.0230081	534.317	534.315	534.321	492.972	492.413	493.192	http://metlin.scripps.edu/metabo_list.php?mass_min=533.17&mass_max=533.47	0	282.96	287.999	299.516	590.362	693.086
775	M456T431	1.75887	-2.94979	0.0230124	456.278	456.274	456.28	431.087	430.828	431.664	http://metlin.scripps.edu/metabo_list.php?mass_min=455.13&mass_max=455.43	1590.47	1140.97	1036.86	537.974	771.735	558.68
776	M648T458	1.95161	2.79945	0.0230886	648.395	648.392	648.396	457.761	457.342	457.945	http://metlin.scripps.edu/metabo_list.php?mass_min=647.25&mass_max=647.55	9444.72	17141.8	32854.6	76644.9	92376.3	62858.4
777	M411T55	4.40188	-3.01136	0.0232073	411.259	411.258	411.26	54.9202	54.7411	55.4951	http://metlin.scripps.edu/metabo_list.php?mass_min=410.11&mass_max=410.41	1005.92	832.834	822.111	140.174	61.9808	27.2067
778	M645T477	1.83344	-2.71349	0.0233671	645.181	645.176	645.182	477.137	476.986	477.891	http://metlin.scripps.edu/metabo_list.php?mass_min=644.03&mass_max=644.33	541.865	1065.06	876.27	167.941	574.2	506.232
779	M555T477	2.00694	-2.8133	0.0233811	555.334	555.329	555.336	477.023	476.732	486.058	http://metlin.scripps.edu/metabo_list.php?mass_min=554.18&mass_max=554.48	3626.99	9243.51	8146.17	1717.83	4136.35	3719.59
780	M1005T348	1.77231	2.72048	0.0235276	1005.41	1005.41	1005.42	347.985	346.88	348.213	http://metlin.scripps.edu/metabo_list.php?mass_min=1004.26&mass_max=1004.56	266.962	115.798	317.674	397.081	586.401	767.878
781	M954T462	1.46957	2.6722	0.0235516	953.598	953.593	953.6	462.098	461.758	462.352	http://metlin.scripps.edu/metabo_list.php?mass_min=952.45&mass_max=952.75	374.3	406.999	493.92	749.562	972.763	873.804
782	M513T532	1.45642	2.71664	0.0235521	513.305	513.301	513.308	531.883	531.355	532.191	http://metlin.scripps.edu/metabo_list.php?mass_min=512.15&mass_max=512.45	375.866	666.698	516.6	936.655	967.671	662.654
783	M155T125	7.03833	3.13264	0.0235996	155.037	155.036	155.042	124.735	123.261	128.665	http://metlin.scripps.edu/metabo_list.php?mass_min=153.89&mass_max=154.19	91.9825	85.8458	58.4446	2737.3	1224.22	3301.36
784	M261T74	2.19201	2.86422	0.0236148	261.036	261.031	261.038	74.2367	60.0925	75.6101	http://metlin.scripps.edu/metabo_list.php?mass_min=259.89&mass_max=260.19	1975.25	1161.81	2229.75	4488.56	2576.08	5437.64
785	M345T618	3.02895	2.6781	0.0236249	345.236	345.234	345.236	618.265	617.485	618.57	http://metlin.scripps.edu/metabo_list.php?mass_min=344.09&mass_max=344.39	0	0	0	365.634	321.385	472.967
786	M191T293	1.6044	2.77387	0.0236552	191.14	191.136	191.141	293.176	292.547	293.591	http://metlin.scripps.edu/metabo_list.php?mass_min=189.99&mass_max=190.29	2433.84	2898.44	2967.04	4188.98	4168.37	5820.66
787	M243T105	4.05563	2.79572	0.0236632	243.049	243.048	243.051	105.341	104.589	106.359	http://metlin.scripps.edu/metabo_list.php?mass_min=241.9&mass_max=242.2	0	23.5511	0	428.262	587.47	1312.45
788	M84T91	3.87542	-3.07099	0.0236908	84.0804	84.0796	84.0808	90.9282	90.7252	91.1631	http://metlin.scripps.edu/metabo_list.php?mass_min=82.93&mass_max=83.23	3983.45	8509.57	8792.15	380.67	1147.07	1238.69
789	M245T91	1.85793	2.6792	0.023849	245.079	245.075	245.083	90.7558	90.508	91.4432	http://metlin.scripps.edu/metabo_list.php?mass_min=243.93&mass_max=244.23	169.299	86.1484	156.443	646.63	378.623	678.946
790	M539T204	2.38628	2.8023	0.0239284	539.143	539.14	539.146	204.325	203.911	204.388	http://metlin.scripps.edu/metabo_list.php?mass_min=537.99&mass_max=538.29	98.9458	224.547	30.2175	483.07	490.994	620.99
791	M412T277	2.45918	2.6653	0.0239288	412.202	412.2	412.205	277.463	277.293	277.903	http://metlin.scripps.edu/metabo_list.php?mass_min=411.05&mass_max=411.35	0	56.4953	196.719	693.98	629.579	1280.41
792	M120T91	3.48393	-3.05469	0.0239996	120.082	120.08	120.083	90.9282	78.9685	91.2301	http://metlin.scripps.edu/metabo_list.php?mass_min=118.93&mass_max=119.23	109335	227010	235327	12119.4	36460.5	35782.2
793	M298T114	1.66498	2.6764	0.02403	298.089	298.087	298.091	114.042	113.129	114.932	http://metlin.scripps.edu/metabo_list.php?mass_min=296.94&mass_max=297.24	1451.9	1133.62	975.308	2042.81	1667.31	2251.43
794	M226T222	1.38414	2.74195	0.0241008	226.08	226.078	226.082	222.271	221.518	222.952	http://metlin.scripps.edu/metabo_list.php?mass_min=224.93&mass_max=225.23	481.822	1086.8	957.03	1275.54	1216.49	988.16
795	M323T491	1.31601	2.77078	0.0241124	323.221	323.219	323.223	490.659	490.256	490.901	http://metlin.scripps.edu/metabo_list.php?mass_min=322.07&mass_max=322.37	664.696	784.567	684.878	712.621	915.245	700.175
796	M608T477	1.64883	-2.67583	0.0241168	608.155	608.153	608.156	477.201	476.473	477.543	http://metlin.scripps.edu/metabo_list.php?mass_min=607.01&mass_max=607.31	1010.48	2096.77	1850.89	481.375	1123.63	1095.33
797	M539T369	2.21795	2.97933	0.0241501	539.277	539.274	539.279	369.067	368.846	369.534	http://metlin.scripps.edu/metabo_list.php?mass_min=538.13&mass_max=538.43	709.404	967.535	739.552	2135.86	2287.2	3770.09
798	M149T331	1.91761	2.92174	0.0241683	149.129	149.128	149.13	330.546	329.859	330.82	http://metlin.scripps.edu/metabo_list.php?mass_min=147.98&mass_max=148.28	130.516	137.689	616.817	793.278	653.64	698.859
799	M396T448	2.53958	-2.95537	0.0241956	396.223	396.221	396.226	447.521	447.23	447.764	http://metlin.scripps.edu/metabo_list.php?mass_min=395.07&mass_max=395.37	2409.1	2095.97	1542.62	436.958	689.282	294.12
800	M119T91_1	2.70044	-3.05659	0.0242041	119.051	119.048	119.053	90.8561	90.7252	92.019	http://metlin.scripps.edu/metabo_list.php?mass_min=117.9&mass_max=118.2	3152.52	6070.65	6069.67	2171.14	802.836	1255.98
801	M343T590	1.97525	2.65605	0.024226	343.222	343.221	343.224	589.562	588.918	590.452	http://metlin.scripps.edu/metabo_list.php?mass_min=342.07&mass_max=342.37	407.747	902.486	394.762	1599.68	1442.16	1750.36
802	M493T477_1	4.30818	-3.03948	0.0242503	492.746	492.745	492.749	477.133	476.986	477.387	http://metlin.scripps.edu/metabo_list.php?mass_min=491.6&mass_max=491.9	0	550.871	439.807	0	115.322	112.327
803	M437T252	1.63892	2.70687	0.0242843	437.11	437.107	437.113	251.825	251.457	252.461	http://metlin.scripps.edu/metabo_list.php?mass_min=435.96&mass_max=436.26	294.811	353.335	279.062	660.502	585.37	425.102
804	M816T370	2.97064	2.65069	0.0243152	816.401	816.4	816.407	370.19	369.067	370.383	http://metlin.scripps.edu/metabo_list.php?mass_min=815.25&mass_max=815.55	25.7443	0	25.7288	1145.14	736.444	1634.57
805	M176T170	2.83122	2.70801	0.0243824	176.107	176.106	176.108	170.123	169.731	170.602	http://metlin.scripps.edu/metabo_list.php?mass_min=174.96&mass_max=175.26	203.945	1186.65	1233.71	2311.05	2628.96	7084.13
806	M229T327	1.8549	2.99662	0.0244674	229.087	229.086	229.088	327.207	326.634	327.798	http://metlin.scripps.edu/metabo_list.php?mass_min=227.94&mass_max=228.24	872.235	258.94	1333.55	1362.38	1366.38	1090.03
807	M106T91	3.55419	-3.03345	0.0245128	106.066	106.066	106.067	90.9282	90.7252	91.1631	http://metlin.scripps.edu/metabo_list.php?mass_min=104.92&mass_max=105.22	91913.2	187261	195042	9576.02	27952.8	28504.9
808	M650T458	1.93498	2.77026	0.0245838	650.4	650.398	650.402	457.761	457.342	458.135	http://metlin.scripps.edu/metabo_list.php?mass_min=649.25&mass_max=649.55	771.671	1605.13	2615.65	6159.22	7820.15	5350.66
809	M307T171	2.19589	2.794	0.0245987	307.168	307.166	307.171	170.788	170.399	171.522	http://metlin.scripps.edu/metabo_list.php?mass_min=306.02&mass_max=306.32	179.022	462.228	458.15	1013.79	772.506	1753.57
810	M151T220	1.54825	2.74247	0.0247081	151.081	151.08	151.086	220.05	219	221.014	http://metlin.scripps.edu/metabo_list.php?mass_min=149.93&mass_max=150.23	428.016	367.258	322.475	774.106	496.988	735.269
811	M723T70	2.19712	2.74282	0.02474	723.196	723.193	723.198	69.8659	68.3121	70.3913	http://metlin.scripps.edu/metabo_list.php?mass_min=722.05&mass_max=722.35	4925.76	4474.66	4600.27	9486.4	6873.01	9862.11
812	M439T397	1.88693	2.72994	0.0247476	439.229	439.225	439.23	396.667	395.697	407.17	http://metlin.scripps.edu/metabo_list.php?mass_min=438.08&mass_max=438.38	779.767	1162.3	812.543	1939.82	2137.15	4347.97
813	M145T215	2.36806	-2.99996	0.0247623	145.084	145.081	145.087	214.575	214.11	216.63	http://metlin.scripps.edu/metabo_list.php?mass_min=143.93&mass_max=144.23	346.548	657.097	1140.9	279.872	167.33	422.695
814	M247T81	2.24279	2.81174	0.0248108	247.043	247.04	247.045	81.0852	70.8955	84.7837	http://metlin.scripps.edu/metabo_list.php?mass_min=245.89&mass_max=246.19	8258.18	3529.38	9912.94	19718	15578.9	22131.9
815	M137T58	1.80389	-2.8984	0.024837	136.928	136.925	136.931	58.1909	57.4489	60.7886	http://metlin.scripps.edu/metabo_list.php?mass_min=135.78&mass_max=136.08	1350.24	1350.05	2008.9	944.966	887.109	422.561
816	M346T103	34.9873	3.1579	0.0248625	346.084	346.082	346.085	102.776	102.07	103.542	http://metlin.scripps.edu/metabo_list.php?mass_min=344.93&mass_max=345.23	0	26.2444	0	459.226	620.563	1140.39
817	M206T501	4.56883	-3.07429	0.0248777	206.153	206.151	206.155	501.193	500.792	501.983	http://metlin.scripps.edu/metabo_list.php?mass_min=205&mass_max=205.3	350.843	3291.75	3449.79	709.91	451.133	450.26
818	M194T170	4.21491	2.64492	0.0248822	194.132	194.132	194.134	170.101	169.617	170.327	http://metlin.scripps.edu/metabo_list.php?mass_min=192.98&mass_max=193.28	0	1.26352	0	367.07	429.675	1386.96
819	M326T73	3.6663	2.90452	0.025359	326.116	326.114	326.117	73.0193	71.1855	77.8286	http://metlin.scripps.edu/metabo_list.php?mass_min=324.97&mass_max=325.27	187.282	869.539	392.387	2688.59	1658.13	3023.73
820	M424T207	1.5073	2.62304	0.0254724	424.177	424.173	424.179	207.41	206.948	207.711	http://metlin.scripps.edu/metabo_list.php?mass_min=423.03&mass_max=423.33	352.676	692.68	367.185	932.682	710.136	1168.64
821	M741T17	1.1971	-2.62605	0.0254834	740.859	740.857	740.86	17.1805	12.8991	19.7519	http://metlin.scripps.edu/metabo_list.php?mass_min=739.71&mass_max=740.01	1026.19	1039.29	1154.91	989.716	802.45	968.067
822	M132T263	5.26152	-2.9139	0.0255038	132.077	132.071	132.077	262.546	261.66	262.799	http://metlin.scripps.edu/metabo_list.php?mass_min=130.93&mass_max=131.23	3126.66	12116.7	10478.7	383.662	727.209	93.2944
823	M974T478	1.4376	-2.64939	0.0255684	974.418	974.414	974.423	477.742	476.986	485.824	http://metlin.scripps.edu/metabo_list.php?mass_min=973.27&mass_max=973.57	1369.26	1713.36	1605.08	591.782	1476	973.339
824	M635T405	1.80558	2.81989	0.0256127	635.31	635.307	635.312	404.957	404.499	405.2	http://metlin.scripps.edu/metabo_list.php?mass_min=634.16&mass_max=634.46	369.569	430.826	510.185	847.016	1019.49	1656.88
825	M192T345	1.42002	2.78445	0.025633	192.145	192.144	192.148	345.338	330.134	346.004	http://metlin.scripps.edu/metabo_list.php?mass_min=190.99&mass_max=191.29	1889.04	1286.8	1510.95	1694.9	1927.93	1477.38
826	M407T522	1.5537	2.69351	0.0257565	407.24	407.237	407.241	522.164	517.381	524.433	http://metlin.scripps.edu/metabo_list.php?mass_min=406.09&mass_max=406.39	973.825	953.108	895.852	1325.84	718.184	1474.68
827	M481T409	2.4188	2.79818	0.0257806	481.204	481.201	481.208	408.885	408.187	409.494	http://metlin.scripps.edu/metabo_list.php?mass_min=480.05&mass_max=480.35	412.152	501.045	1012.58	2033.37	1872.61	4958.22
828	M446T207	1.88797	2.61496	0.0258284	446.163	446.16	446.164	207.349	206.588	207.711	http://metlin.scripps.edu/metabo_list.php?mass_min=445.01&mass_max=445.31	378.992	633.943	814.964	1816.55	1543.25	3006.35
829	M171T102	13.514	3.06549	0.0258661	171.029	171.029	171.03	101.593	101.566	102.448	http://metlin.scripps.edu/metabo_list.php?mass_min=169.88&mass_max=170.18	0	37.5656	0	987.876	504.597	1388.76
830	M718T763	1.38709	2.73826	0.0258712	718.312	718.311	718.316	762.62	758.852	765.406	http://metlin.scripps.edu/metabo_list.php?mass_min=717.16&mass_max=717.46	1034.13	1415.29	1102.88	1995.06	1801.39	1902.32
831	M323T107	2.02532	2.76913	0.0258784	323.216	323.214	323.216	107.183	103.58	116.948	http://metlin.scripps.edu/metabo_list.php?mass_min=322.07&mass_max=322.37	1333.96	1620.48	1666.03	5447.33	3369.59	3831.73
832	M121T138	1.57597	2.62345	0.0259067	121.067	121.066	121.069	138.299	137.023	140.219	http://metlin.scripps.edu/metabo_list.php?mass_min=119.92&mass_max=120.22	546.478	1270.3	1109.41	1254.7	1169.69	2192.01
833	M536T477	2.78976	-2.77359	0.0261121	536.294	536.292	536.295	476.986	476.732	477.03	http://metlin.scripps.edu/metabo_list.php?mass_min=535.14&mass_max=535.44	277.553	1241.98	1089.77	0	430.543	371.384
834	M527T452	1.6765	2.62638	0.0261723	527.299	527.298	527.301	451.821	451.513	452.256	http://metlin.scripps.edu/metabo_list.php?mass_min=526.15&mass_max=526.45	384.94	211.977	131.188	717.297	813.91	388.447
835	M946T440	2.51637	2.60687	0.0262776	946.467	946.465	946.469	440.161	439.906	440.733	http://metlin.scripps.edu/metabo_list.php?mass_min=945.32&mass_max=945.62	388.025	0	130.109	1972.8	1133.77	1059.35
836	M268T31	1.92654	-2.92099	0.0263092	268.27	268.27	268.271	30.7206	28.0231	33.2844	http://metlin.scripps.edu/metabo_list.php?mass_min=267.12&mass_max=267.42	9297	6133.2	5429.58	4100.76	2804.72	2138.53
837	M554T1013	1.27165	-2.72671	0.0263599	554.175	554.172	554.177	1013.41	1012.88	1013.78	http://metlin.scripps.edu/metabo_list.php?mass_min=553.02&mass_max=553.32	1290.38	1102.79	962.434	783.563	816.759	688.715
838	M239T50	3.00166	-3.07194	0.0263652	239.236	239.235	239.236	49.7524	46.682	52.4252	http://metlin.scripps.edu/metabo_list.php?mass_min=238.09&mass_max=238.39	53735.4	32547.1	53393.5	11637.9	9990.69	7288.62
839	M330T774	2.34983	2.6028	0.0263743	330.248	330.247	330.25	773.599	773.309	774.047	http://metlin.scripps.edu/metabo_list.php?mass_min=329.1&mass_max=329.4	495.64	738.249	634.21	3266.06	2859.28	3837.15
840	M537T477	1.64544	-2.74791	0.0263916	537.306	537.304	537.307	477.257	470.474	495.437	http://metlin.scripps.edu/metabo_list.php?mass_min=536.16&mass_max=536.46	32206.1	61499.7	55559.6	24754.5	33457.5	31819.7
841	M327T741	1.9855	2.61852	0.0264367	327.079	327.078	327.083	740.95	740.049	741.65	http://metlin.scripps.edu/metabo_list.php?mass_min=325.93&mass_max=326.23	383.136	274.498	290.543	647.045	375.948	283.389
842	M461T207	2.08062	2.70509	0.0264657	461.137	461.134	461.141	207.354	207.072	207.549	http://metlin.scripps.edu/metabo_list.php?mass_min=459.99&mass_max=460.29	25.7269	134.804	179.622	573.739	564.48	772.25
843	M149T91_2	6.58706	-3.09359	0.026488	149.106	149.102	149.108	91.0722	90.7558	91.4432	http://metlin.scripps.edu/metabo_list.php?mass_min=147.96&mass_max=148.26	2973.75	8170.24	6335.51	445.214	514.271	929.91
844	M932T477	1.62159	-2.62823	0.0264954	932.418	932.416	932.423	477.03	476.473	486.011	http://metlin.scripps.edu/metabo_list.php?mass_min=931.27&mass_max=931.57	2486.2	4045.14	3689.32	1127.76	2456.07	2365.55
845	M466T64	1.66644	2.64455	0.0265519	466.04	466.036	466.042	63.5157	63.2059	64.3203	http://metlin.scripps.edu/metabo_list.php?mass_min=464.89&mass_max=465.19	904.534	866.522	887.082	1067.43	1121.55	1463.7
846	M437T382	2.43065	2.61628	0.0266732	437.18	437.174	437.183	381.778	380.569	382.462	http://metlin.scripps.edu/metabo_list.php?mass_min=436.03&mass_max=436.33	682.223	355.281	524.128	1257.48	1129.77	2020.48
847	M272T73	1.57228	2.80414	0.0267522	272.104	272.1	272.105	72.786	72.0833	73.7599	http://metlin.scripps.edu/metabo_list.php?mass_min=270.95&mass_max=271.25	327.148	521.786	595.212	1006.33	710.099	1188.43
848	M260T297	1.35724	2.7062	0.0267818	260.099	260.098	260.101	297.354	296.714	307.668	http://metlin.scripps.edu/metabo_list.php?mass_min=258.95&mass_max=259.25	3174.11	3541.16	3416.53	4870.94	4090.41	3984.43
849	M828T429	2.37095	2.65253	0.0267885	828.406	828.405	828.409	428.574	422.307	443.185	http://metlin.scripps.edu/metabo_list.php?mass_min=827.26&mass_max=827.56	283.599	350.295	606.844	2339.56	2150.42	3241.85
850	M261T116	1.44762	2.77055	0.0267957	261.019	261.018	261.021	116.071	115.15	118.46	http://metlin.scripps.edu/metabo_list.php?mass_min=259.87&mass_max=260.17	2151.96	1780.6	2736.64	4732.76	4850.66	4995.47
851	M455T305	1.97103	2.63538	0.0267986	455.186	455.184	455.187	305.026	304.644	305.286	http://metlin.scripps.edu/metabo_list.php?mass_min=454.04&mass_max=454.34	954.836	927.089	927.773	1880.07	1320.36	3199.66
852	M177T91_1	1.71641	2.97671	0.0268472	177.04	177.039	177.042	90.7897	90.4341	91.7631	http://metlin.scripps.edu/metabo_list.php?mass_min=175.89&mass_max=176.19	810.485	649.432	588.913	1548.89	949.656	1616.06
853	M636T19	1.30942	-2.63776	0.0268851	635.88	635.878	635.881	19.259	17.824	19.6412	http://metlin.scripps.edu/metabo_list.php?mass_min=634.73&mass_max=635.03	9902.61	11096.1	13248	7846.36	8297	7396.1
854	M80T91	5.09422	-2.96901	0.0269992	80.0492	80.0483	80.0498	90.9172	90.4821	91.4432	http://metlin.scripps.edu/metabo_list.php?mass_min=78.9&mass_max=79.2	1277.98	2758.89	2935.65	0	212.349	349.704
855	M511T442	2.55751	-2.80998	0.0270316	511.24	511.238	511.241	441.799	441.081	442.002	http://metlin.scripps.edu/metabo_list.php?mass_min=510.09&mass_max=510.39	83.2533	588.576	977.629	25.7134	231.75	308.873
856	M137T110	1.56128	2.60734	0.0271151	137.062	137.062	137.065	110.268	109.624	111.906	http://metlin.scripps.edu/metabo_list.php?mass_min=135.91&mass_max=136.21	1033.77	1637.43	1512.45	3159.35	2680.58	3376.87
857	M405T222	1.34839	2.59739	0.0272167	405.164	405.16	405.165	221.828	206.845	222.978	http://metlin.scripps.edu/metabo_list.php?mass_min=404.01&mass_max=404.31	1286.05	1966.1	1483.21	1591.3	1550.22	1740.42
858	M360T99	1.76167	2.58836	0.0272211	360.148	360.146	360.149	99.0723	90.7558	100.812	http://metlin.scripps.edu/metabo_list.php?mass_min=359&mass_max=359.3	3217.06	2803.55	3337.55	3959.65	4241.01	4735.66
859	M289T83	1.96115	2.60692	0.0272449	289.081	289.077	289.082	82.947	82.9253	90.7252	http://metlin.scripps.edu/metabo_list.php?mass_min=287.93&mass_max=288.23	243.051	459.495	361.504	453.665	858.025	405.219
860	M361T73	1.89947	2.62596	0.0273248	361.152	361.151	361.155	73.351	71.9039	80.1621	http://metlin.scripps.edu/metabo_list.php?mass_min=360&mass_max=360.3	7125.03	4685.17	6915.75	11659.8	7194.99	13407.6
861	M694T537	1.53666	2.58175	0.0273377	694.351	694.349	694.355	536.606	535.468	538.136	http://metlin.scripps.edu/metabo_list.php?mass_min=693.2&mass_max=693.5	1972.7	1955.6	2148.29	3774.82	3444.27	2798.25
862	M190T211	1.96573	2.70353	0.0273695	190.128	190.127	190.129	211.266	210.432	211.476	http://metlin.scripps.edu/metabo_list.php?mass_min=188.98&mass_max=189.28	5.84912	11.7892	384.945	304.984	559.513	556.889
863	M589T63	2.16659	2.74726	0.0273752	588.952	588.95	588.955	62.7913	62.267	63.012	http://metlin.scripps.edu/metabo_list.php?mass_min=587.8&mass_max=588.1	402.795	122.715	318.878	406.23	389.922	393.194
864	M555T443	1.51838	2.58003	0.0274562	555.315	555.312	555.318	443.289	438.393	443.947	http://metlin.scripps.edu/metabo_list.php?mass_min=554.16&mass_max=554.46	1113.14	2234.81	1612.37	2374.59	3408.84	3478.54
865	M161T91	3.10577	-2.94048	0.0275388	161.107	161.106	161.108	90.9624	90.7252	91.2301	http://metlin.scripps.edu/metabo_list.php?mass_min=159.96&mass_max=160.26	23882	44842.6	53567.3	3175.09	10226.2	9789.87
866	M521T213	1.68071	-2.62847	0.0276359	521.199	521.195	521.203	212.628	209.836	213.903	http://metlin.scripps.edu/metabo_list.php?mass_min=520.05&mass_max=520.35	1750.28	3126.8	3317.39	606.751	1785.35	1384.19
867	M107T91	3.76348	-2.94243	0.0276795	107.068	107.067	107.071	90.9857	90.7252	98.9239	http://metlin.scripps.edu/metabo_list.php?mass_min=105.92&mass_max=106.22	8870.13	18409.1	21747.1	818.257	2604.72	2829.16
868	M145T208	2.03925	2.64489	0.0277292	145.052	145.048	145.054	208.104	206.103	208.968	http://metlin.scripps.edu/metabo_list.php?mass_min=143.9&mass_max=144.2	395.76	315.939	484.861	1275.12	1655.97	1971.7
869	M463T308	1.97891	2.58022	0.0278156	463.212	463.21	463.214	307.693	306.404	308.173	http://metlin.scripps.edu/metabo_list.php?mass_min=462.06&mass_max=462.36	345.472	286.173	372.535	706.787	651.166	442.309
870	M325T878	1.15715	3.00027	0.0278254	325.199	325.197	325.199	877.807	877.446	878.139	http://metlin.scripps.edu/metabo_list.php?mass_min=324.05&mass_max=324.35	8407.27	10098.8	10885.3	12321.5	11945.3	12436.5
871	M504T442	2.14813	-2.86706	0.0278516	504.279	504.278	504.281	442.089	441.236	454.279	http://metlin.scripps.edu/metabo_list.php?mass_min=503.13&mass_max=503.43	1904.99	3543.29	5800.58	945.154	2002.5	1288.8
872	M303T145	2.15725	2.83399	0.0278598	303.139	303.137	303.141	144.914	143.381	145.775	http://metlin.scripps.edu/metabo_list.php?mass_min=301.99&mass_max=302.29	1569.47	731.527	2401.68	3737.75	1956.49	4994.99
873	M147T257	1.88715	2.7426	0.027936	147.045	147.045	147.047	257.04	256.755	257.505	http://metlin.scripps.edu/metabo_list.php?mass_min=145.9&mass_max=146.2	4220.91	8210.98	6513.16	9981.51	6748.26	17414.8
874	M341T55	2.85645	-2.94153	0.0280055	341.221	341.217	341.223	54.8806	53.9209	57.066	http://metlin.scripps.edu/metabo_list.php?mass_min=340.07&mass_max=340.37	8110.63	6017.04	5467.9	748.935	2030	1302.04
875	M714T367	1.5489	2.60152	0.028072	714.287	714.284	714.29	367.435	367.168	367.948	http://metlin.scripps.edu/metabo_list.php?mass_min=713.14&mass_max=713.44	3418.95	2196.1	3044.38	4471.81	3516.15	4569.43
876	M157T90	4.50588	2.75735	0.028083	157.019	157.017	157.02	89.9119	88.4873	90.2212	http://metlin.scripps.edu/metabo_list.php?mass_min=155.87&mass_max=156.17	0	75.1638	0	427.547	797.09	338.544
877	M373T12	1.25735	-2.56556	0.0281152	372.928	372.924	372.93	12.2101	2.53394	17.66	http://metlin.scripps.edu/metabo_list.php?mass_min=371.78&mass_max=372.08	755.773	975.04	876.957	728.442	908.823	582.83
878	M567T258	1.91338	2.69437	0.0282571	567.246	567.242	567.248	257.81	257.375	258.132	http://metlin.scripps.edu/metabo_list.php?mass_min=566.1&mass_max=566.4	595.728	877.304	1187.54	1692.46	1979.04	3591.08
879	M278T297	1.43305	2.57347	0.0282746	278.109	278.108	278.11	297.31	296.955	297.394	http://metlin.scripps.edu/metabo_list.php?mass_min=276.96&mass_max=277.26	420.248	783.095	857.165	1102.52	792.234	885.695
880	M299T560	1.34257	-2.56714	0.0283422	299.175	299.172	299.178	560.414	559.579	561.187	http://metlin.scripps.edu/metabo_list.php?mass_min=298.03&mass_max=298.33	439.465	459.599	315.614	299.571	384.941	274.493
881	M211T91	1.86685	2.77656	0.0284009	211.063	211.062	211.064	90.9172	90.7252	91.1631	http://metlin.scripps.edu/metabo_list.php?mass_min=209.91&mass_max=210.21	324.129	343.105	200.744	1574.39	1328.1	1616.47
882	M319T199	1.55531	2.58412	0.0284158	319.128	319.127	319.129	198.636	198.365	199.279	http://metlin.scripps.edu/metabo_list.php?mass_min=317.98&mass_max=318.28	216.065	113.592	237.967	318.118	369.91	478.647
883	M353T123	1.20041	2.56219	0.0284357	353.084	353.082	353.085	122.647	121.717	124.014	http://metlin.scripps.edu/metabo_list.php?mass_min=351.93&mass_max=352.23	824.802	798.889	633.8	1121.65	826.343	1094.2
884	M465T64	1.51768	2.58644	0.0284898	465.036	465.035	465.04	63.6434	63.2742	64.5271	http://metlin.scripps.edu/metabo_list.php?mass_min=463.89&mass_max=464.19	6619.24	6372.33	6771.21	8108.11	8595.97	9327.64
885	M914T477	1.58505	-2.56014	0.0285199	914.408	914.405	914.413	477.279	476.785	486.359	http://metlin.scripps.edu/metabo_list.php?mass_min=913.26&mass_max=913.56	1089.62	1921.01	1819.79	451.407	1122.5	1102.04
886	M420T64	2.01385	2.69022	0.0285371	420.038	420.037	420.043	63.6993	63.5157	63.7996	http://metlin.scripps.edu/metabo_list.php?mass_min=418.89&mass_max=419.19	276.282	285.007	306.73	494.192	521.037	481.735
887	M480T477	1.55986	-2.56843	0.0285639	480.107	480.106	480.109	477.257	476.021	485.053	http://metlin.scripps.edu/metabo_list.php?mass_min=478.96&mass_max=479.26	1427.49	2002.81	2428.75	521.737	1717.36	1333.62
888	M118T91	4.47749	-2.94664	0.0286472	118.067	118.065	118.073	90.9392	90.4821	96.1201	http://metlin.scripps.edu/metabo_list.php?mass_min=116.92&mass_max=117.22	14667.2	32034.3	31939.4	2136.94	3389.04	3445.01
889	M198T73	1.64102	2.62909	0.0286473	198.096	198.095	198.096	72.8697	70.7312	79.3942	http://metlin.scripps.edu/metabo_list.php?mass_min=196.95&mass_max=197.25	11037.4	3706.27	8877.57	13132	9767.55	11532.5
890	M119T257	278.07	3.04238	0.0286678	119.054	119.053	119.055	256.739	256.295	256.871	http://metlin.scripps.edu/metabo_list.php?mass_min=117.9&mass_max=118.2	16.8779	0	0	1374.98	390.36	2545.03
891	M249T485	2.80316	-2.82196	0.0287148	249.061	249.059	249.062	484.724	476.732	486.058	http://metlin.scripps.edu/metabo_list.php?mass_min=247.91&mass_max=248.21	3641.43	4853.07	10799.3	521.694	2016.09	1651.11
892	M467T159	2.1271	2.63439	0.0289229	467.188	467.186	467.191	159.099	158.638	159.746	http://metlin.scripps.edu/metabo_list.php?mass_min=466.04&mass_max=466.34	398.912	489.972	805.785	2653.34	2173.92	3541.85
893	M109T477	1.9994	-2.57997	0.0289433	109.031	109.031	109.033	476.935	476.732	484.34	http://metlin.scripps.edu/metabo_list.php?mass_min=107.88&mass_max=108.18	1996.71	4753.51	4297.08	1043.75	2264.08	2503.05
894	M121T220	1.97684	2.63265	0.0290031	121.099	121.097	121.1	220.335	219.633	220.72	http://metlin.scripps.edu/metabo_list.php?mass_min=119.95&mass_max=120.25	360.98	153.578	513.246	603.168	865.358	1000.41
895	M580T822	1.06505	2.69669	0.0290293	580.295	580.293	580.296	821.9	821.7	822.196	http://metlin.scripps.edu/metabo_list.php?mass_min=579.15&mass_max=579.45	8405.99	8531.31	9322.56	9164.64	9470.75	9666.59
896	M649T477	1.65625	-2.65474	0.0291361	649.348	649.345	649.351	476.785	476.732	477.03	http://metlin.scripps.edu/metabo_list.php?mass_min=648.2&mass_max=648.5	298.28	821.826	617.305	206.271	420.696	423.592
897	M482T409	2.95298	2.57743	0.0291757	482.209	482.204	482.212	408.864	408.691	409.184	http://metlin.scripps.edu/metabo_list.php?mass_min=481.06&mass_max=481.36	0	59.0485	146.228	533.421	431.218	1289.65
898	M439T209	1.86512	2.56539	0.0292085	439.121	439.12	439.125	209.467	209.364	209.727	http://metlin.scripps.edu/metabo_list.php?mass_min=437.97&mass_max=438.27	220.442	950.439	319.412	909.634	879.47	1092.63
899	M329T68	2.38561	-2.64535	0.0292573	328.977	328.975	328.98	68.4791	68.034	68.9894	http://metlin.scripps.edu/metabo_list.php?mass_min=327.83&mass_max=328.13	899.144	2142.66	1726.52	164.957	616.593	132.489
900	M326T154	2.11769	-2.88644	0.0294421	326.305	326.304	326.305	153.531	145.809	155.022	http://metlin.scripps.edu/metabo_list.php?mass_min=325.15&mass_max=325.45	7305.79	3798.47	5852.44	2017.72	2181.22	1740.72
901	M707T76	2.29014	2.61101	0.0295254	707.219	707.217	707.22	76.0478	72.9153	76.6174	http://metlin.scripps.edu/metabo_list.php?mass_min=706.07&mass_max=706.37	1510.55	1389.81	1373	3235.79	1858.92	3374.82
902	M115T94	9.20622	-2.98946	0.0295523	115.056	115.054	115.062	93.9489	90.8422	103.687	http://metlin.scripps.edu/metabo_list.php?mass_min=113.91&mass_max=114.21	975.216	11317.6	11869.5	56.4939	1382.32	1139.72
903	M410T299	1.85666	2.61427	0.0296906	410.185	410.181	410.187	298.58	298.229	299.364	http://metlin.scripps.edu/metabo_list.php?mass_min=409.03&mass_max=409.33	455.688	628.188	569.91	1030.46	867.103	1455.79
904	M327T61	3.61191	-2.71987	0.0297016	326.818	326.816	326.823	61.0493	60.7886	61.815	http://metlin.scripps.edu/metabo_list.php?mass_min=325.67&mass_max=325.97	653.591	3014.48	1514.94	88.2357	124.479	0
905	M511T502	1.3604	2.56827	0.029722	511.289	511.284	511.29	502.454	502.196	502.992	http://metlin.scripps.edu/metabo_list.php?mass_min=510.14&mass_max=510.44	267.954	531.957	464.417	652.41	645.917	749.789
906	M364T55	3.75875	-2.85665	0.029777	364.252	364.25	364.254	55.0204	54.1298	55.4329	http://metlin.scripps.edu/metabo_list.php?mass_min=363.1&mass_max=363.4	4202.78	2690.28	2848.39	534.956	789.372	182.719
907	M484T361	1.38794	2.83967	0.0297791	484.19	484.188	484.196	361.453	360.778	362.15	http://metlin.scripps.edu/metabo_list.php?mass_min=483.04&mass_max=483.34	2087.05	2040.48	1762.86	2484.19	2464.41	2322.34
908	M281T403	1.43098	2.90078	0.0298	281.175	281.173	281.176	403.344	402.828	403.642	http://metlin.scripps.edu/metabo_list.php?mass_min=280.02&mass_max=280.32	1871.39	3294.21	2758.88	4549.26	4487.39	3957.38
909	M366T78	1.91631	2.54292	0.0299439	366.107	366.106	366.109	78.1285	72.4111	80.1621	http://metlin.scripps.edu/metabo_list.php?mass_min=364.96&mass_max=365.26	6245.75	4498.7	3552.59	6712.36	6242.32	8520.25
910	M497T477_2	1.65401	-2.53573	0.0301339	497.124	497.124	497.132	477.146	476.942	477.257	http://metlin.scripps.edu/metabo_list.php?mass_min=495.97&mass_max=496.27	5133.26	9785.04	8905.14	1665.07	5182.14	4734.69
911	M457T244	1.62647	-2.57975	0.0301422	457.136	457.134	457.143	244.153	243.253	244.933	http://metlin.scripps.edu/metabo_list.php?mass_min=455.99&mass_max=456.29	587.116	1262.94	709.918	561.538	643.552	292.667
912	M149T265	1.77729	-2.55943	0.0304304	149.033	149.031	149.037	264.929	264.317	265.948	http://metlin.scripps.edu/metabo_list.php?mass_min=147.88&mass_max=148.18	2028.26	1210.03	1266.2	361.139	938.563	376.481
913	M724T70	2.54519	2.67785	0.0304457	724.198	724.196	724.201	69.6965	68.8157	72.0119	http://metlin.scripps.edu/metabo_list.php?mass_min=723.05&mass_max=723.35	1253.46	1010.85	929.76	2139.94	1441.07	2984.66
914	M321T56	12.8244	-2.94811	0.0305221	321.21	321.209	321.21	55.7617	55.0863	55.9996	http://metlin.scripps.edu/metabo_list.php?mass_min=320.06&mass_max=320.36	970.592	845.08	702.349	85.1273	0	0
915	M518T91	2.80306	-2.52767	0.0305467	518.214	518.209	518.215	91.3032	90.5682	91.5804	http://metlin.scripps.edu/metabo_list.php?mass_min=517.06&mass_max=517.36	128.283	321.895	629.396	0	81.7114	163.859
916	M651T458	2.02221	2.66063	0.0305615	651.398	651.397	651.403	457.631	457.309	457.945	http://metlin.scripps.edu/metabo_list.php?mass_min=650.25&mass_max=650.55	0	203.558	408.719	1245.19	1419.69	1016.2
917	M535T383	1.85793	2.80566	0.0306645	535.289	535.287	535.291	383.26	381.873	385.99	http://metlin.scripps.edu/metabo_list.php?mass_min=534.14&mass_max=534.44	3556.45	5900.19	4270.64	6821.65	9086.24	12038.3
918	M257T90	2.22578	-2.89002	0.0306863	257.247	257.246	257.247	90.1556	88.5532	90.3502	http://metlin.scripps.edu/metabo_list.php?mass_min=256.1&mass_max=256.4	256197	152992	144197	64104.5	69391.7	45383.2
919	M272T477	1.77722	-2.56507	0.0306905	272.245	272.244	272.247	477.367	475.969	485.856	http://metlin.scripps.edu/metabo_list.php?mass_min=271.1&mass_max=271.4	12407.7	23039.6	27328.2	2942.93	15146.8	12553.8
920	M572T258	1.93678	2.7418	0.0308651	572.204	572.202	572.207	257.52	257.259	258.51	http://metlin.scripps.edu/metabo_list.php?mass_min=571.05&mass_max=571.35	196.735	399.46	507.831	688.663	825.293	1350.16
921	M535T448	1.44029	2.55405	0.0310466	535.29	535.289	535.294	447.864	447.217	448.49	http://metlin.scripps.edu/metabo_list.php?mass_min=534.14&mass_max=534.44	1624.33	2148.51	2575.72	3419.12	4154.44	5095.77
922	M127T477	1.57266	-2.57272	0.0310562	127.041	127.04	127.041	477.034	476.775	486.058	http://metlin.scripps.edu/metabo_list.php?mass_min=125.89&mass_max=126.19	7250.52	13300.9	13539.7	4591.48	8299.52	7037.77
923	M89T56	5.01534	-2.68354	0.0310592	88.9527	88.9521	88.9539	55.8743	55.5907	56.2659	http://metlin.scripps.edu/metabo_list.php?mass_min=87.8&mass_max=88.1	1024.61	827.311	1361.7	0	0	413.089
924	M426T878	1.2613	-2.88224	0.0311455	426.218	426.214	426.22	878.327	877.847	878.643	http://metlin.scripps.edu/metabo_list.php?mass_min=425.07&mass_max=425.37	1506.42	1393.75	1269.47	963.463	983.525	1024.49
925	M650T353	1.6232	2.62139	0.031155	650.301	650.299	650.305	352.813	351.851	353.56	http://metlin.scripps.edu/metabo_list.php?mass_min=649.15&mass_max=649.45	739.186	705.839	1213.32	1339.99	2045.86	2448.66
926	M161T477	2.35198	-2.65123	0.0312172	161.131	161.128	161.132	477.289	476.732	486.058	http://metlin.scripps.edu/metabo_list.php?mass_min=159.98&mass_max=160.28	1799.09	3003.48	3845.92	1269.94	728.706	1792.54
927	M133T207	1.63103	2.66588	0.0312413	133.057	133.055	133.061	206.937	206.341	207.314	http://metlin.scripps.edu/metabo_list.php?mass_min=131.91&mass_max=132.21	563.342	1131.68	737.909	1794.73	1507.56	2237
928	M483T491	1.26026	2.58636	0.031251	483.26	483.258	483.262	490.856	490.099	491.671	http://metlin.scripps.edu/metabo_list.php?mass_min=482.11&mass_max=482.41	1352.6	1084.63	1794.7	1807.21	1701.14	1539.66
929	M329T5	1.79823	-2.53254	0.0312563	329.24	329.239	329.242	4.69092	2.53394	10.0445	http://metlin.scripps.edu/metabo_list.php?mass_min=328.09&mass_max=328.39	2103.33	2054.31	2045.38	1464.29	0	1190.03
930	M238T91	2.09607	2.5102	0.0312648	238.079	238.077	238.08	90.508	90.3502	90.9857	http://metlin.scripps.edu/metabo_list.php?mass_min=236.93&mass_max=237.23	216.969	0	0	291.475	326.574	622.041
931	M251T912	1.14536	-2.50786	0.0313109	251.045	251.044	251.047	911.894	911.436	912.586	http://metlin.scripps.edu/metabo_list.php?mass_min=249.9&mass_max=250.2	1190	1204.66	1396.67	1251.25	963.674	1049.54
932	M522T339	1.66784	2.60478	0.0313593	522.258	522.255	522.261	338.547	338.085	339.644	http://metlin.scripps.edu/metabo_list.php?mass_min=521.11&mass_max=521.41	322.484	464.449	392.235	634.37	1040.98	762.372
933	M274T554	1.10912	-2.61016	0.031378	274.274	274.272	274.276	553.935	551.841	567.777	http://metlin.scripps.edu/metabo_list.php?mass_min=273.12&mass_max=273.42	2457.36	2847.89	2747.42	2527.31	2460.1	2250.7
934	M289T118	1.40923	2.52518	0.031418	289.123	289.121	289.124	117.678	116.664	118.609	http://metlin.scripps.edu/metabo_list.php?mass_min=287.97&mass_max=288.27	761.42	910.941	762.701	1064.38	935.307	1108.89
935	M311T138	1.3853	2.50514	0.0314948	311.11	311.108	311.111	137.529	136.52	138.128	http://metlin.scripps.edu/metabo_list.php?mass_min=309.96&mass_max=310.26	1347.08	1291.35	1527.06	1760.15	2192.81	2218.04
936	M425T219	1.26658	2.61914	0.031523	425.153	425.152	425.154	219.151	212.11	219.204	http://metlin.scripps.edu/metabo_list.php?mass_min=424&mass_max=424.3	3047.9	2869.04	2577.55	3520.16	4652.54	3273.49
937	M345T103	2.78253	2.88605	0.0317358	345.08	345.077	345.082	102.961	102.023	113.184	http://metlin.scripps.edu/metabo_list.php?mass_min=343.93&mass_max=344.23	1082.76	1640.17	1769.86	4253.62	4125.49	8346.88
938	M353T57	1.7842	-2.62816	0.0317754	352.862	352.859	352.866	57.4339	56.9449	57.7794	http://metlin.scripps.edu/metabo_list.php?mass_min=351.71&mass_max=352.01	872.708	779.675	1228.23	388.775	528.65	151.645
939	M137T124	12.859	2.93029	0.0317917	137.027	137.026	137.027	123.731	123.261	124.632	http://metlin.scripps.edu/metabo_list.php?mass_min=135.88&mass_max=136.18	2.90104	217.39	1.24302	1800.64	1396.47	2493.3
940	M827T477	5.61041	-2.69783	0.0318497	826.554	826.55	826.555	476.935	476.732	477.03	http://metlin.scripps.edu/metabo_list.php?mass_min=825.4&mass_max=825.7	0	697.505	423.787	0	0	0
941	M323T226	1.57866	2.4978	0.0319166	323.121	323.117	323.123	225.92	225.187	228.068	http://metlin.scripps.edu/metabo_list.php?mass_min=321.97&mass_max=322.27	271.458	243.989	401.162	365.985	701.489	616.62
942	M315T423	1.87694	2.50781	0.0320121	315.1	315.093	315.102	423.151	422.595	435.534	http://metlin.scripps.edu/metabo_list.php?mass_min=313.95&mass_max=314.25	232.711	151.946	260.287	670.415	549.024	910.803
943	M265T90	2.19338	-2.67471	0.0320308	265.251	265.25	265.252	89.9039	89.472	91.1631	http://metlin.scripps.edu/metabo_list.php?mass_min=264.1&mass_max=264.4	6429.79	2680.52	3908.82	1836.55	1391.58	687.213
944	M479T330	1.29771	2.52777	0.0320654	479.188	479.187	479.189	330.482	330.016	330.735	http://metlin.scripps.edu/metabo_list.php?mass_min=478.04&mass_max=478.34	6894.29	5237.42	6007.37	7163.83	6850.67	8812.01
945	M189T90	2.13909	2.69744	0.0321179	189.04	189.04	189.045	89.719	81.9377	91.8619	http://metlin.scripps.edu/metabo_list.php?mass_min=187.89&mass_max=188.19	492.926	593.005	819.075	2188.74	2335.35	1719.12
946	M447T207	1.79069	2.49675	0.03212	447.162	447.159	447.165	207.41	207.072	207.614	http://metlin.scripps.edu/metabo_list.php?mass_min=446.01&mass_max=446.31	181.125	481.605	395.528	799.064	694.502	1459.35
947	M535T424	1.69376	2.52415	0.0321436	535.234	535.229	535.238	424.17	422.791	426.558	http://metlin.scripps.edu/metabo_list.php?mass_min=534.08&mass_max=534.38	1097.98	490.409	1515.65	2403.79	2681.2	1369.96
948	M131T91	3.22343	-2.82214	0.032164	131.071	131.071	131.073	90.9624	90.7252	91.2301	http://metlin.scripps.edu/metabo_list.php?mass_min=129.92&mass_max=130.22	26179.3	56543.7	59803.3	2676.96	10926.4	9373.33
949	M537T245	2.31044	2.58343	0.0322628	537.201	537.199	537.205	245.412	244.765	245.714	http://metlin.scripps.edu/metabo_list.php?mass_min=536.05&mass_max=536.35	2027.29	309.644	1752.9	3937	2417.66	5594.95
950	M403T879	1.58181	-2.75994	0.0323384	403.235	403.232	403.236	878.958	878.27	879.147	http://metlin.scripps.edu/metabo_list.php?mass_min=402.08&mass_max=402.38	888.846	629.077	586.464	403.307	301.87	298.888
951	M913T477	1.83775	-2.57972	0.0325202	913.405	913.4	913.407	477.257	476.473	486.359	http://metlin.scripps.edu/metabo_list.php?mass_min=912.25&mass_max=912.55	2241.71	4415.71	3757.74	1173.77	2357.51	1396.05
952	M299T529	2.02073	-2.68646	0.0325229	299.149	299.148	299.152	529.291	528.686	535.748	http://metlin.scripps.edu/metabo_list.php?mass_min=298&mass_max=298.3	294.588	1399.52	2056.74	1128.62	526.05	1019.49
953	M727T503	1.21275	2.51667	0.0325463	727.382	727.378	727.387	502.992	502.308	503.371	http://metlin.scripps.edu/metabo_list.php?mass_min=726.23&mass_max=726.53	711.357	778.532	851.77	792.563	972.572	1013.31
954	M685T477	1.47878	-2.50848	0.0325662	685.369	685.364	685.373	477.279	469.542	485.959	http://metlin.scripps.edu/metabo_list.php?mass_min=684.22&mass_max=684.52	2000.15	3913.04	3532.85	1281.57	2437	2301.92
955	M1078T17	1.24306	2.55505	0.0325702	1077.8	1077.79	1077.8	17.1055	15.14	19.6412	http://metlin.scripps.edu/metabo_list.php?mass_min=1076.65&mass_max=1076.95	1040.17	1446.44	1313.71	1589.66	1848.8	1574.26
956	M283T90	2.02684	-2.85393	0.0326279	283.263	283.261	283.263	89.7435	88.049	90.4128	http://metlin.scripps.edu/metabo_list.php?mass_min=282.11&mass_max=282.41	9912.64	5945.13	3725.31	2417.01	3192.43	2407.75
957	M739T362_1	2.67787	2.60221	0.0328367	739.24	739.24	739.241	362.067	362.008	362.128	http://metlin.scripps.edu/metabo_list.php?mass_min=738.09&mass_max=738.39	232.7	202.916	282.941	989.885	1596.89	1269.27
958	M976T3	1.2507	-2.48692	0.0328451	975.817	975.813	975.818	3.30235	2.48253	5.98896	http://metlin.scripps.edu/metabo_list.php?mass_min=974.67&mass_max=974.97	2271.93	3487.03	3415.65	3001.21	2237.17	2338.51
959	M163T111	4.53534	-2.84648	0.0328858	163.123	163.123	163.123	110.589	109.368	111.616	http://metlin.scripps.edu/metabo_list.php?mass_min=161.97&mass_max=162.27	299488	765795	824001	34348.3	84846.1	75759.5
960	M554T348	1.56113	2.53383	0.0329112	554.3	554.296	554.303	348.171	347.267	349.531	http://metlin.scripps.edu/metabo_list.php?mass_min=553.15&mass_max=553.45	689.761	719.93	768.461	1074.32	1902.23	1931.32
961	M403T287	1.68813	2.65748	0.0329299	403.159	403.155	403.162	286.739	286.368	287.227	http://metlin.scripps.edu/metabo_list.php?mass_min=402.01&mass_max=402.31	414.46	583.036	663.642	1140.25	991.048	1797.73
962	M249T747	1.26948	2.47692	0.0329314	249.183	249.182	249.185	747.319	746.554	748.329	http://metlin.scripps.edu/metabo_list.php?mass_min=248.03&mass_max=248.33	2837.24	2708.28	3128.55	3445.44	2830.67	2726.6
963	M129T76	20.5417	-2.9059	0.0329814	129.053	129.05	129.055	75.5172	70.8738	77.2126	http://metlin.scripps.edu/metabo_list.php?mass_min=127.9&mass_max=128.2	4973.59	2636.83	0	72.2763	0	0
964	M393T293	1.50898	2.61124	0.0330006	393.189	393.188	393.19	292.786	292.547	293.08	http://metlin.scripps.edu/metabo_list.php?mass_min=392.04&mass_max=392.34	8685.17	6397.06	10517.7	13075	13503.3	18082.5
965	M333T190	1.48025	2.73044	0.033085	333.095	333.092	333.097	190.481	189.696	198.636	http://metlin.scripps.edu/metabo_list.php?mass_min=331.95&mass_max=332.25	614.609	842.535	1242.69	1473.44	1458.07	1430.57
966	M835T376	2.77545	2.48512	0.0331566	835.338	835.335	835.34	376.176	375.904	376.43	http://metlin.scripps.edu/metabo_list.php?mass_min=834.19&mass_max=834.49	0	0	164.935	575.23	269.102	948.481
967	M827T462	1.94891	2.46776	0.0332326	826.554	826.551	826.557	462.216	462.098	462.408	http://metlin.scripps.edu/metabo_list.php?mass_min=825.4&mass_max=825.7	30.7859	146.923	222.595	323.192	767.366	659.012
968	M149T310	1.77316	2.55481	0.0332463	149.132	149.13	149.133	309.719	309.433	310.187	http://metlin.scripps.edu/metabo_list.php?mass_min=147.98&mass_max=148.28	1909.57	1722.05	2362.26	4107.42	3290.97	6057.86
969	M423T387	1.38504	2.46887	0.0333057	423.202	423.2	423.204	387.322	387.228	388.012	http://metlin.scripps.edu/metabo_list.php?mass_min=422.05&mass_max=422.35	351.248	444.727	523.216	882.009	877.283	811.73
970	M94T91	3.17878	-2.74021	0.0334344	94.065	94.0639	94.0655	91.0737	90.8422	91.2589	http://metlin.scripps.edu/metabo_list.php?mass_min=92.91&mass_max=93.21	596.149	1723.95	1832.74	29.7359	248.961	336.196
971	M572T513	1.61976	2.55334	0.0335295	572.295	572.293	572.296	513.26	512.782	513.552	http://metlin.scripps.edu/metabo_list.php?mass_min=571.15&mass_max=571.45	752.076	1496.56	1801.17	2389.45	3343.83	2802.28
972	M573T513	1.80547	2.55473	0.0336211	573.298	573.295	573.3	513.184	512.948	513.724	http://metlin.scripps.edu/metabo_list.php?mass_min=572.15&mass_max=572.45	87.7869	392.455	395.636	629.169	897.845	728.642
973	M178T245	2.30569	2.5184	0.0339025	178.058	178.057	178.06	245.404	244.808	245.714	http://metlin.scripps.edu/metabo_list.php?mass_min=176.91&mass_max=177.21	606.664	847.615	1390.47	3030.35	2070.14	4624.35
974	M457T647	1.29366	2.452	0.0341982	457.185	457.183	457.187	646.689	646.359	647.238	http://metlin.scripps.edu/metabo_list.php?mass_min=456.04&mass_max=456.34	1006.77	1777.1	1519.66	2069.82	1911.53	2640.45
975	M467T245	1.56991	2.46701	0.0342951	467.118	467.114	467.123	245.386	244.908	245.908	http://metlin.scripps.edu/metabo_list.php?mass_min=465.97&mass_max=466.27	638.397	564.849	699.436	1313.57	869.651	1422.68
976	M615T451_1	12.3425	-2.86704	0.034321	615.286	615.284	615.286	450.791	450.781	451.254	http://metlin.scripps.edu/metabo_list.php?mass_min=614.14&mass_max=614.44	5274.45	2660.87	6560.23	180.957	95.7445	108.339
977	M1077T477	2.82532	-2.62997	0.0344116	1077.47	1077.47	1077.48	477.03	476.883	477.289	http://metlin.scripps.edu/metabo_list.php?mass_min=1076.32&mass_max=1076.62	81.7687	544.32	393.5	0	146.207	175.288
978	M672T400	2.05777	2.4742	0.0345369	672.354	672.351	672.355	400.114	399.92	400.338	http://metlin.scripps.edu/metabo_list.php?mass_min=671.2&mass_max=671.5	26.2467	112.106	54.4608	594.992	486.86	549.883
979	M611T65	2.43583	2.54997	0.0345394	611.103	611.099	611.104	64.8452	64.7859	65.4631	http://metlin.scripps.edu/metabo_list.php?mass_min=609.95&mass_max=610.25	109.873	200.963	584.261	465.624	798.823	1455.1
980	M321T97	2.96114	2.5468	0.0346199	321.151	321.149	321.152	96.555	96.0246	97.2844	http://metlin.scripps.edu/metabo_list.php?mass_min=320&mass_max=320.3	82.7435	0	53.9586	262.604	466.184	925.867
981	M123T31	1.61264	-2.76088	0.0346344	123.115	123.115	123.116	31.241	31.0427	32.7043	http://metlin.scripps.edu/metabo_list.php?mass_min=121.97&mass_max=122.27	7275.84	6101.41	5077.53	3188.86	3214.79	2656.17
982	M666T477	1.58171	-2.44231	0.0347125	666.355	666.354	666.357	477.156	476.732	486.359	http://metlin.scripps.edu/metabo_list.php?mass_min=665.21&mass_max=665.51	4504.95	8504.93	9047.13	1359.74	5745.14	6292.77
983	M702T72	2.82447	2.6128	0.0347752	702.266	702.265	702.269	72.2445	71.2739	73.6698	http://metlin.scripps.edu/metabo_list.php?mass_min=701.12&mass_max=701.42	2191.73	1280.42	1897.9	4428.74	2873.78	5916
984	M293T383	1.51734	2.47301	0.0347986	293.208	293.204	293.21	383.175	382.377	383.793	http://metlin.scripps.edu/metabo_list.php?mass_min=292.06&mass_max=292.36	1036.97	587.659	708.522	1238.59	1224.17	1362.64
985	M954T477	2.3117	-2.50349	0.0348116	953.597	953.595	953.599	477.133	476.986	477.289	http://metlin.scripps.edu/metabo_list.php?mass_min=952.45&mass_max=952.75	252.361	761.902	601.168	0	206.893	331.931
986	M179T73	2.73987	-2.79271	0.0348256	179.117	179.116	179.117	72.786	72.4111	73.1653	http://metlin.scripps.edu/metabo_list.php?mass_min=177.97&mass_max=178.27	3251.7	4963.98	6562.94	662.459	1433.64	1193.81
987	M323T65	1.62468	2.68205	0.0349316	323.075	323.07	323.076	65.2895	63.8348	71.5806	http://metlin.scripps.edu/metabo_list.php?mass_min=321.93&mass_max=322.23	632.896	434.216	665.642	1266.34	584.163	1251.25
988	M365T247	1.52662	2.44409	0.0349636	365.16	365.156	365.162	247.225	246.674	247.958	http://metlin.scripps.edu/metabo_list.php?mass_min=364.01&mass_max=364.31	524.985	865.269	1404.4	1383.17	1214.66	1612.05
989	M699T428	1.98319	2.453	0.0349677	699.355	699.349	699.358	427.634	421.834	435.135	http://metlin.scripps.edu/metabo_list.php?mass_min=698.21&mass_max=698.51	2004.09	5966.09	6466.27	10142.6	11213.9	13947.5
990	M655T352	3.06784	2.54228	0.0350263	655.259	655.255	655.262	352.387	350.911	353.502	http://metlin.scripps.edu/metabo_list.php?mass_min=654.11&mass_max=654.41	172.589	26.2815	394.768	1061.24	1274.49	2929.91
991	M329T774	2.23578	2.44249	0.0350422	329.244	329.243	329.246	773.571	773.309	773.824	http://metlin.scripps.edu/metabo_list.php?mass_min=328.09&mass_max=328.39	3410.77	3613.53	3452.71	14126.9	12791.9	16689.2
992	M322T107	2.15096	2.64347	0.0350694	322.212	322.212	322.213	107.367	103.58	116.948	http://metlin.scripps.edu/metabo_list.php?mass_min=321.06&mass_max=321.36	6455.01	8597.71	8469.29	27856	28211.7	19896.1
993	M291T451	1.45099	2.54958	0.0351466	291.108	291.107	291.109	451.008	450.287	451.767	http://metlin.scripps.edu/metabo_list.php?mass_min=289.96&mass_max=290.26	870.232	464.593	797.492	1609.22	1786.19	1482.83
994	M810T462	1.55122	2.46075	0.0351633	809.541	809.535	809.543	461.98	461.646	462.352	http://metlin.scripps.edu/metabo_list.php?mass_min=808.39&mass_max=808.69	356.988	312.932	298.872	624.358	941.106	943.471
995	M114T32	1.61665	-2.51622	0.0351664	114.093	114.093	114.094	31.7286	28.5267	46.1626	http://metlin.scripps.edu/metabo_list.php?mass_min=112.94&mass_max=113.24	21135.9	16325.7	13992.7	7392.41	6956.02	6474.83
996	M573T436	1.56115	-2.48686	0.0352243	573.27	573.265	573.273	435.62	434.126	445.231	http://metlin.scripps.edu/metabo_list.php?mass_min=572.12&mass_max=572.42	1383.19	2556.98	2845.66	641.355	1330.36	1273.77
997	M307T17	1.22805	-2.52106	0.0352343	307.26	307.26	307.261	17.4249	16.6649	19.9581	http://metlin.scripps.edu/metabo_list.php?mass_min=306.11&mass_max=306.41	7575.91	8018.79	7237.53	6935.19	7050.86	4833.99
998	M168T103	2.37163	2.4785	0.0353659	168.101	168.098	168.103	103.343	102.07	104.342	http://metlin.scripps.edu/metabo_list.php?mass_min=166.95&mass_max=167.25	550.968	1969.31	367.299	1409.11	1331.84	3524.23
999	M271T426	1.69007	2.50949	0.0354533	271.242	271.241	271.243	425.545	412.919	436.397	http://metlin.scripps.edu/metabo_list.php?mass_min=270.09&mass_max=270.39	25841.4	58051.6	28571.9	63895.4	61930.5	123681
1000	M577T17	1.17486	2.49692	0.0354726	576.891	576.889	576.894	16.5245	14.8993	18.09	http://metlin.scripps.edu/metabo_list.php?mass_min=575.74&mass_max=576.04	1930.69	1734.88	2157.2	2540.86	2096.25	2624.74
1001	M336T55	3.59829	-2.78791	0.0357283	336.221	336.219	336.224	54.9597	54.4417	55.5543	http://metlin.scripps.edu/metabo_list.php?mass_min=335.07&mass_max=335.37	4486.7	3012.35	2991.37	634.698	821.074	336.923
1002	M894T467	1.45681	2.48245	0.0358013	894.444	894.439	894.448	467.173	465.692	468.88	http://metlin.scripps.edu/metabo_list.php?mass_min=893.29&mass_max=893.59	438.619	639.598	697.933	1369.34	808.12	1315.56
1003	M685T486	1.49376	-2.71139	0.0358422	685.35	685.344	685.35	486.359	485.216	490.097	http://metlin.scripps.edu/metabo_list.php?mass_min=684.2&mass_max=684.5	341.466	469.05	440.988	321.813	434.823	374.497
1004	M193T117	1.86394	2.42884	0.035873	193.028	193.027	193.029	116.52	115.661	117.452	http://metlin.scripps.edu/metabo_list.php?mass_min=191.88&mass_max=192.18	90.633	128.96	437.678	948.314	749.085	827.314
1005	M655T458	1.35385	2.51652	0.0359187	655.352	655.35	655.358	457.564	457.221	457.873	http://metlin.scripps.edu/metabo_list.php?mass_min=654.2&mass_max=654.5	2533.84	3190.29	3279.5	5712.76	5284.96	4290.7
1006	M631T369	1.8043	2.58898	0.0359937	631.323	631.321	631.328	369.322	368.526	369.88	http://metlin.scripps.edu/metabo_list.php?mass_min=630.17&mass_max=630.47	447.943	425.125	587.448	815.076	616.486	1540.98
1007	M273T463	1.28853	2.4462	0.0361147	273.255	273.254	273.256	463.339	462.655	464.12	http://metlin.scripps.edu/metabo_list.php?mass_min=272.1&mass_max=272.4	10009.4	9506.43	13602.9	14261.5	18081.5	17291.6
1008	M163T128	3.33644	-2.60655	0.036321	163.123	163.123	163.123	127.77	119.113	136.733	http://metlin.scripps.edu/metabo_list.php?mass_min=161.97&mass_max=162.27	87702.4	126313	255094	8332.34	19465.3	10346.3
1009	M293T207	1.32605	2.61035	0.0363272	293.116	293.114	293.118	207.332	206.906	207.711	http://metlin.scripps.edu/metabo_list.php?mass_min=291.97&mass_max=292.27	1407.19	2326.49	1813.88	2972.9	2883.33	3398.44
1010	M119T233	9.61491	2.75357	0.036353	119.053	119.052	119.055	233.085	232.815	233.305	http://metlin.scripps.edu/metabo_list.php?mass_min=117.9&mass_max=118.2	24.16	0	0	2618.79	937.728	6096.84
1011	M353T104	35.0096	-2.82889	0.0364677	353.19	353.19	353.191	103.687	103.679	104.98	http://metlin.scripps.edu/metabo_list.php?mass_min=352.04&mass_max=352.34	397.611	1748.63	937.904	0	0	46.0642
1012	M448T147	4.65627	2.53509	0.0366463	448.151	448.148	448.153	147.202	146.817	147.912	http://metlin.scripps.edu/metabo_list.php?mass_min=447&mass_max=447.3	0	0	0	649.553	580.828	1434.95
1013	M315T733	1.42787	2.43564	0.0367903	315.189	315.185	315.192	733.497	732.439	734.489	http://metlin.scripps.edu/metabo_list.php?mass_min=314.04&mass_max=314.34	854.402	1458.69	931.384	1292.8	1328.21	1475.39
1014	M303T138	2.13077	2.52631	0.0368269	303.129	303.123	303.13	137.789	135.009	138.632	http://metlin.scripps.edu/metabo_list.php?mass_min=301.98&mass_max=302.28	47.9091	165.238	137.239	990.447	948.662	978.743
1015	M92T91	5.05096	-2.74847	0.0368398	92.0493	92.0488	92.0507	90.9392	90.6593	91.4217	http://metlin.scripps.edu/metabo_list.php?mass_min=90.9&mass_max=91.2	938.262	2318.98	2585.71	0	150.813	229.379
1016	M271T90	2.77224	-2.74633	0.0368443	271.261	271.26	271.262	90.0643	89.472	90.6593	http://metlin.scripps.edu/metabo_list.php?mass_min=270.11&mass_max=270.41	3450.47	4797.43	4275.4	843.318	1359.36	1035.77
1017	M553T377	2.21646	2.69052	0.0368514	553.267	553.263	553.268	376.772	376.588	377.022	http://metlin.scripps.edu/metabo_list.php?mass_min=552.12&mass_max=552.42	958.543	755.895	1302.91	2612.92	2770.94	5865.01
1018	M581T352	6.617	2.67459	0.0368595	581.328	581.327	581.332	352.049	351.415	352.486	http://metlin.scripps.edu/metabo_list.php?mass_min=580.18&mass_max=580.48	0	155.972	0	0	519.882	515.848
1019	M1095T477	2.42611	-2.46549	0.0368879	1095.5	1095.49	1095.5	477.03	476.986	477.237	http://metlin.scripps.edu/metabo_list.php?mass_min=1094.35&mass_max=1094.65	202.907	819	555.778	0	158.898	231.699
1020	M535T477	2.15988	-2.58927	0.0369578	535.291	535.288	535.292	476.986	476.732	477.289	http://metlin.scripps.edu/metabo_list.php?mass_min=534.14&mass_max=534.44	1466.45	4612.91	3657.93	770.388	1949.89	1840.99
1021	M410T55	2.43497	-2.71974	0.0369625	410.257	410.256	410.26	55.0182	54.7411	55.5543	http://metlin.scripps.edu/metabo_list.php?mass_min=409.11&mass_max=409.41	4487.13	3879.28	3635.09	1116	1371.63	668.583
1022	M172T248	1.45824	2.51116	0.0370556	172.098	172.096	172.098	247.907	247.33	248.427	http://metlin.scripps.edu/metabo_list.php?mass_min=170.95&mass_max=171.25	948.624	2684.75	1592.51	1765.4	2031.22	2624.63
1023	M243T34	2.72701	-2.78698	0.0370627	243.23	243.229	243.231	34.3907	30.2328	35.5845	http://metlin.scripps.edu/metabo_list.php?mass_min=242.08&mass_max=242.38	6202.14	5219.02	3058.91	1345.26	1082.07	927.632
1024	M292T361	1.37244	2.69221	0.0371021	292.125	292.124	292.128	361.056	360.496	361.826	http://metlin.scripps.edu/metabo_list.php?mass_min=290.98&mass_max=291.28	1059.54	1394.09	1505.91	1595	1651.69	1403.21
1025	M294T207	1.76538	2.54888	0.0371458	294.121	294.118	294.122	207.497	207.359	207.614	http://metlin.scripps.edu/metabo_list.php?mass_min=292.97&mass_max=293.27	0	244.432	180.62	427.315	453.309	430.994
1026	M554T4	2.5143	2.40472	0.0371735	554.459	554.456	554.461	4.17862	2.48253	11.8854	http://metlin.scripps.edu/metabo_list.php?mass_min=553.31&mass_max=553.61	641.706	401.434	0	1059.86	564.823	1012.02
1027	M661T477	1.64872	-2.43909	0.0372309	661.184	661.182	661.188	477.191	476.775	477.527	http://metlin.scripps.edu/metabo_list.php?mass_min=660.03&mass_max=660.33	1394.46	2610.09	2335.01	625.631	1428.27	1473.41
1028	M130T46	2.49678	-2.55424	0.0372765	130.066	130.066	130.067	46.3538	41.8347	49.3975	http://metlin.scripps.edu/metabo_list.php?mass_min=128.92&mass_max=129.22	447.22	916.31	2690.22	759.932	726.056	873.032
1029	M441T74	2.89272	2.60599	0.0373007	441.097	441.094	441.098	74.209	72.8697	75.4125	http://metlin.scripps.edu/metabo_list.php?mass_min=439.95&mass_max=440.25	1991.01	1336.68	1901.95	5458.01	2948.46	6861.9
1030	M133T310	1.55669	2.47649	0.0374171	133.102	133.1	133.103	309.786	309.474	310.003	http://metlin.scripps.edu/metabo_list.php?mass_min=131.95&mass_max=132.25	11670.4	7768.72	10056.6	15643.9	12515	22355
1031	M683T477	1.39011	-2.59266	0.037467	683.363	683.36	683.366	477.445	469.418	486.328	http://metlin.scripps.edu/metabo_list.php?mass_min=682.21&mass_max=682.51	22520.4	37462.7	33330.9	25214.5	23387	24179.4
1032	M201T49	7.36283	-2.78838	0.0376261	201.184	201.182	201.185	48.7162	40.0965	54.9502	http://metlin.scripps.edu/metabo_list.php?mass_min=200.03&mass_max=200.33	33106.3	30716.4	17811.8	2234.93	4685.28	1057.52
1033	M413T232	2.62732	2.70056	0.0378203	413.182	413.181	413.185	231.549	231.149	232.053	http://metlin.scripps.edu/metabo_list.php?mass_min=412.03&mass_max=412.33	355.915	462.36	346.64	994.945	891.339	1864.46
1034	M276T91	1.50051	2.39152	0.0378965	276.107	276.106	276.11	91.2589	90.9857	91.5154	http://metlin.scripps.edu/metabo_list.php?mass_min=274.96&mass_max=275.26	505.178	289.039	205.846	756.229	636.889	647.83
1035	M535T397	1.48063	2.43894	0.0380094	535.29	535.288	535.292	397.15	396.133	404.573	http://metlin.scripps.edu/metabo_list.php?mass_min=534.14&mass_max=534.44	3317.15	4373.34	4260.74	5523.78	5943.49	10421.6
1036	M133T98	4.3406	-2.74911	0.0381417	133.088	133.088	133.089	98.065	96.2753	99.0461	http://metlin.scripps.edu/metabo_list.php?mass_min=131.94&mass_max=132.24	6366.64	16473.9	18501.3	854.978	1808.19	2039.46
1037	M206T277	1.58801	2.61426	0.0382303	206.08	206.08	206.081	277.164	276.789	277.448	http://metlin.scripps.edu/metabo_list.php?mass_min=204.93&mass_max=205.23	694.535	2354.13	821.654	2053.06	2540	2602.18
1038	M411T277	1.59855	2.43986	0.038357	411.2	411.199	411.205	276.957	275.936	277.903	http://metlin.scripps.edu/metabo_list.php?mass_min=410.05&mass_max=410.35	1278.78	1560.13	1769.21	2730.37	3002.66	5474.07
1039	M273T477_2	1.63469	-2.48874	0.0383755	273.255	273.254	273.256	476.986	476.641	477.543	http://metlin.scripps.edu/metabo_list.php?mass_min=272.11&mass_max=272.41	4430.01	7845.62	8124.43	2388.75	5367.28	4453.25
1040	M1213T3	1.62377	-2.4079	0.0384432	1213.27	1213.27	1213.27	2.88292	2.04197	5.8334	http://metlin.scripps.edu/metabo_list.php?mass_min=1212.12&mass_max=1212.42	1553.19	1133.1	1108.42	980.444	0	1069.38
1041	M475T258	1.46353	2.49215	0.038521	475.214	475.211	475.216	258	252.262	258.818	http://metlin.scripps.edu/metabo_list.php?mass_min=474.06&mass_max=474.36	1882.65	1430.87	2201.07	2297.17	2426.12	4047.38
1042	M633T63	1.52407	2.43307	0.038547	632.957	632.954	632.96	62.8264	62.489	63.8174	http://metlin.scripps.edu/metabo_list.php?mass_min=631.81&mass_max=632.11	1212.18	1116	883.632	1482.41	1569.36	1319.59
1043	M365T78	1.53189	2.40751	0.0385474	365.105	365.104	365.106	78.0443	75.0393	78.8895	http://metlin.scripps.edu/metabo_list.php?mass_min=363.95&mass_max=364.25	46507.6	34982.8	42131.7	55473.4	43154.7	60537.7
1044	M571T477	1.75186	-2.38327	0.0385883	571.129	571.127	571.132	477.268	476.883	477.527	http://metlin.scripps.edu/metabo_list.php?mass_min=569.98&mass_max=570.28	521.882	980.689	824.477	53.4464	511.337	435.502
1045	M684T462	1.32339	2.58238	0.0386282	684.368	684.366	684.368	461.899	461.597	462.33	http://metlin.scripps.edu/metabo_list.php?mass_min=683.22&mass_max=683.52	14676.4	15591.4	16763.2	18233	21552	31754.4
1046	M425T387	2.91669	2.67262	0.0386833	425.215	425.213	425.218	387.096	377.941	388.268	http://metlin.scripps.edu/metabo_list.php?mass_min=424.07&mass_max=424.37	994.302	2326.15	871.299	9264.45	11157.4	4618.15
1047	M286T32	1.94803	-2.71483	0.0387102	286.281	286.281	286.282	32.2781	27.515	37.6013	http://metlin.scripps.edu/metabo_list.php?mass_min=285.13&mass_max=285.43	36224.6	22112.3	22633.2	10373.9	10568.2	8554.18
1048	M191T54	2.92297	-2.73174	0.0387602	191.027	191.024	191.029	53.7332	52.9293	54.6349	http://metlin.scripps.edu/metabo_list.php?mass_min=189.88&mass_max=190.18	2274.34	1860.33	1139.52	318.915	479.135	380.246
1049	M189T297	1.45506	2.40725	0.0389211	189.092	189.091	189.093	297.112	296.714	306.802	http://metlin.scripps.edu/metabo_list.php?mass_min=187.94&mass_max=188.24	1288.88	1473.23	1369.12	1973.55	1956.77	1462.27
1050	M513T58	1.52601	2.39209	0.0389671	512.797	512.795	512.801	58.4674	56.9623	59.2941	http://metlin.scripps.edu/metabo_list.php?mass_min=511.65&mass_max=511.95	863.666	1394	1106.79	1193.79	1432.77	1478.68
1051	M413T268	2.58703	2.61858	0.0390154	413.18	413.179	413.181	267.823	267.385	268.348	http://metlin.scripps.edu/metabo_list.php?mass_min=412.03&mass_max=412.33	81.2514	421.353	240.64	866.528	351.938	1298.09
1052	M314T55	16.8126	-2.7586	0.0390195	314.206	314.205	314.208	55.0863	54.7542	55.4951	http://metlin.scripps.edu/metabo_list.php?mass_min=313.06&mass_max=313.36	1113.2	1064.32	750.495	52.4265	0	0
1053	M547T339	11.7502	2.74094	0.0390272	547.342	547.336	547.343	339.454	339.387	339.967	http://metlin.scripps.edu/metabo_list.php?mass_min=546.19&mass_max=546.49	127.136	0	26.7434	708.473	549.445	1478.96
1054	M127T72	1.57062	2.3964	0.0390696	127.04	127.04	127.04	71.872	70.05	73.5831	http://metlin.scripps.edu/metabo_list.php?mass_min=125.89&mass_max=126.19	95606.2	62847.1	81696.2	121717	85962.7	130929
1055	M98T105	1.34221	-2.37471	0.0391264	98.0605	98.0601	98.0615	104.901	104.043	105.854	http://metlin.scripps.edu/metabo_list.php?mass_min=96.91&mass_max=97.21	1094.13	1502.58	1712.15	891.419	1003.97	1453.61
1056	M530T355	1.46755	-2.38882	0.0392479	530.258	530.254	530.261	355.141	354.44	355.78	http://metlin.scripps.edu/metabo_list.php?mass_min=529.11&mass_max=529.41	537.673	665.889	844.055	288.285	517.361	419.328
1057	M543T270	1.55489	-2.50427	0.0393009	543.187	543.183	543.191	270.192	269.881	270.605	http://metlin.scripps.edu/metabo_list.php?mass_min=542.04&mass_max=542.34	1271.09	1617.14	1880.52	549.716	822.236	753.747
1058	M501T477	1.61205	-2.36996	0.0394145	501.285	501.282	501.287	477.034	476.753	485.633	http://metlin.scripps.edu/metabo_list.php?mass_min=500.13&mass_max=500.43	3450.95	6349.15	6470.73	2003.79	2129.06	3710.63
1059	M240T89	2.78115	-2.71096	0.0394575	240.24	240.239	240.24	89.3216	87.5448	90.6593	http://metlin.scripps.edu/metabo_list.php?mass_min=239.09&mass_max=239.39	9738.02	4097.63	3065.71	1861.41	1300.62	1206.55
1060	M273T477_1	1.7785	-2.4251	0.0396218	273.063	273.063	273.066	477.03	476.473	485.554	http://metlin.scripps.edu/metabo_list.php?mass_min=271.91&mass_max=272.21	1969.9	3957.67	4497.17	753.418	2397.22	2170.48
1061	M1000T319	2.08533	2.37547	0.0398223	1000.41	1000.4	1000.41	319.247	318.635	319.586	http://metlin.scripps.edu/metabo_list.php?mass_min=999.26&mass_max=999.56	463.513	287.38	451.583	1259.43	533.815	1216.4
1062	M426T207	1.31852	2.70377	0.0398356	426.147	426.144	426.148	207.213	206.588	207.711	http://metlin.scripps.edu/metabo_list.php?mass_min=425&mass_max=425.3	3203.37	3124.6	2628.11	4644.8	4625.58	4491.58
1063	M441T339	1.63737	2.68596	0.039913	441.239	441.235	441.242	338.76	326.546	339.311	http://metlin.scripps.edu/metabo_list.php?mass_min=440.09&mass_max=440.39	550.111	510.979	629.392	677.143	1473.09	1204.91
1064	M101T72	1.89756	2.55715	0.0399219	101.024	101.024	101.025	71.8318	68.3121	76.3726	http://metlin.scripps.edu/metabo_list.php?mass_min=99.87&mass_max=100.17	4400.66	1270.53	3683.41	5053.16	3678.49	3835.49
1065	M313T29	1.94504	-2.58444	0.0400308	313.308	313.305	313.309	28.6753	24.7992	32.7534	http://metlin.scripps.edu/metabo_list.php?mass_min=312.16&mass_max=312.46	443.351	1539.55	1429.37	782.743	573.02	339.489
1066	M553T532	1.49534	2.47938	0.0401045	553.297	553.294	553.299	531.803	531.576	532.05	http://metlin.scripps.edu/metabo_list.php?mass_min=552.15&mass_max=552.45	580.317	1261.98	835.807	1527.12	1944.1	1372.83
1067	M147T266	1.5949	-2.44065	0.0401422	147.066	147.064	147.068	266.198	265.809	266.881	http://metlin.scripps.edu/metabo_list.php?mass_min=145.92&mass_max=146.22	830.691	1497.75	697.727	667.332	614.781	457.355
1068	M519T231	2.23109	2.45727	0.0402296	519.191	519.191	519.194	230.905	230.233	231.302	http://metlin.scripps.edu/metabo_list.php?mass_min=518.04&mass_max=518.34	428.394	208.539	644.415	1139.55	910.53	2028.95
1069	M163T51	2.61834	-2.69077	0.0403067	163.123	163.119	163.124	51.3514	49.0015	69.129	http://metlin.scripps.edu/metabo_list.php?mass_min=161.97&mass_max=162.27	560.543	49565.1	36008.1	12692	10489.4	10289
1070	M359T231	1.4747	2.50545	0.0403161	359.167	359.165	359.17	230.71	230.233	231.045	http://metlin.scripps.edu/metabo_list.php?mass_min=358.02&mass_max=358.32	900.768	1224.97	1283.44	1761.23	1834.76	2851.46
1071	M265T159	4.83521	2.53116	0.0404575	265.143	265.142	265.144	159.136	158.135	159.542	http://metlin.scripps.edu/metabo_list.php?mass_min=263.99&mass_max=264.29	0	0	0	2213.65	1244.27	4216.91
1072	M654T408	2.60337	2.35153	0.0405413	654.3	654.299	654.305	407.797	407.397	408.419	http://metlin.scripps.edu/metabo_list.php?mass_min=653.15&mass_max=653.45	0	87.8139	282.482	548.328	652.542	1212.52
1073	M95T92	1.78332	-2.43482	0.0406436	95.0813	95.0798	95.0831	91.5783	90.3502	92.9554	http://metlin.scripps.edu/metabo_list.php?mass_min=93.93&mass_max=94.23	1710.19	757.667	856.141	385.448	503.578	467.855
1074	M391T702	1.77427	2.57965	0.0408246	391.252	391.249	391.254	702.244	701.686	703.378	http://metlin.scripps.edu/metabo_list.php?mass_min=390.1&mass_max=390.4	303.665	633.015	590.493	788.978	726.665	1113.33
1075	M115T63	2.62617	-2.3734	0.0408548	114.895	114.894	114.895	62.6085	62.3222	63.3124	http://metlin.scripps.edu/metabo_list.php?mass_min=113.74&mass_max=114.04	1835.2	4906.81	3018.92	83.1546	368.389	0
1076	M357T253	1.35704	2.36737	0.0409203	357.141	357.139	357.143	252.521	252.438	252.712	http://metlin.scripps.edu/metabo_list.php?mass_min=355.99&mass_max=356.29	1309.34	1114.41	1760.7	1967.64	1760.25	2397.52
1077	M225T62	1.94993	2.37673	0.0409321	224.886	224.885	224.887	61.985	61.6917	62.654	http://metlin.scripps.edu/metabo_list.php?mass_min=223.74&mass_max=224.04	519.434	275.197	369.317	337.509	978.459	546.113
1078	M506T432	6.92547	-2.51576	0.040947	505.751	505.749	505.751	432.108	431.499	432.591	http://metlin.scripps.edu/metabo_list.php?mass_min=504.6&mass_max=504.9	332.529	1021.64	1332.85	0	28.715	0
1079	M369T55	2.31868	-2.63743	0.0410717	369.231	369.23	369.232	55.2454	54.4417	55.7154	http://metlin.scripps.edu/metabo_list.php?mass_min=368.08&mass_max=368.38	6806.93	6381.83	5494.65	1995.24	2223.73	1159.17
1080	M684T477	1.42332	-2.34413	0.0411167	684.367	684.364	684.369	477.445	469.418	486.224	http://metlin.scripps.edu/metabo_list.php?mass_min=683.22&mass_max=683.52	8600.09	14609	13026.8	5177.04	8879.34	9193.42
1081	M153T237	1.9164	2.52128	0.0411535	153.057	153.056	153.06	236.668	235.216	237.089	http://metlin.scripps.edu/metabo_list.php?mass_min=151.91&mass_max=152.21	594.443	400.049	846.527	2268.34	1652.32	2926.06
1082	M772T19	1.27551	-2.48941	0.0411855	771.854	771.851	771.855	18.9501	12.5645	19.6412	http://metlin.scripps.edu/metabo_list.php?mass_min=770.7&mass_max=771	7248.39	6951.33	7530.66	5205.54	5208.33	4108.66
1083	M289T101	1.47724	2.40052	0.0412291	289.123	289.121	289.127	100.76	99.5009	101.82	http://metlin.scripps.edu/metabo_list.php?mass_min=287.97&mass_max=288.27	778.673	1057.25	734.387	1194.37	1159.11	1577.22
1084	M291T91	1.74599	2.40365	0.0412326	291.097	291.094	291.098	90.8541	90.508	91.4432	http://metlin.scripps.edu/metabo_list.php?mass_min=289.95&mass_max=290.25	368.654	99.4057	168.525	601.802	413.477	765.823
1085	M98T55	2.92647	-2.59991	0.0412594	97.9909	97.9899	97.9923	55.0384	54.4417	55.737	http://metlin.scripps.edu/metabo_list.php?mass_min=96.84&mass_max=97.14	2985.46	2510.09	2785.62	691.773	478.921	557.2
1086	M345T63	1.59385	2.34087	0.0413535	344.994	344.992	344.997	63.2059	62.7706	63.6659	http://metlin.scripps.edu/metabo_list.php?mass_min=343.84&mass_max=344.14	350.225	427.522	280.553	931.028	625.925	1079.22
1087	M370T55	4.27432	-2.63019	0.0413588	370.234	370.234	370.237	54.7477	54.5818	54.9905	http://metlin.scripps.edu/metabo_list.php?mass_min=369.08&mass_max=369.38	1494.01	1198.4	1122.72	342.353	140.098	81.6366
1088	M353T195	1.2471	-2.36874	0.0413886	353.096	353.094	353.103	195.027	194.009	201.363	http://metlin.scripps.edu/metabo_list.php?mass_min=351.95&mass_max=352.25	832.008	958.627	805.667	645.775	606.556	601.949
1089	M409T299	1.66332	2.55455	0.0414166	409.181	409.179	409.183	298.831	298.229	299.084	http://metlin.scripps.edu/metabo_list.php?mass_min=408.03&mass_max=408.33	2414.46	2411.14	3166.52	4381.41	4281.95	6923.07
1090	M703T74	17.276	2.6994	0.0414244	703.268	703.267	703.271	73.7051	72.5869	75.3654	http://metlin.scripps.edu/metabo_list.php?mass_min=702.12&mass_max=702.42	58.5411	0	0	1257	536.636	1521.44
1091	M895T477	1.62817	-2.34552	0.0414831	895.398	895.394	895.401	477.137	476.785	485.306	http://metlin.scripps.edu/metabo_list.php?mass_min=894.25&mass_max=894.55	646.048	1656.44	1115.85	367.159	600.903	769.719
1092	M440T204	1.29336	2.60404	0.0415094	440.148	440.146	440.15	204.406	203.821	205.19	http://metlin.scripps.edu/metabo_list.php?mass_min=439&mass_max=439.3	2430.3	1639.49	2606.06	2970.88	3221.14	3152.39
1093	M423T91	Inf	-2.7235	0.041601	423.204	423.203	423.206	90.9947	90.8422	91.0751	http://metlin.scripps.edu/metabo_list.php?mass_min=422.05&mass_max=422.35	489.425	785.736	1915.19	0	0	0
1094	M483T404	1.38117	2.34106	0.0416085	483.22	483.217	483.222	403.801	403.347	404.145	http://metlin.scripps.edu/metabo_list.php?mass_min=482.07&mass_max=482.37	4554.54	8033.26	7282.7	10384.7	13031.5	7481.48
1095	M807T65	3.6604	2.52275	0.0416118	807.151	807.15	807.154	64.7073	64.523	64.8069	http://metlin.scripps.edu/metabo_list.php?mass_min=806&mass_max=806.3	311.919	94.9236	88.8179	488.376	378.374	743.625
1096	M231T477	1.51829	-2.38327	0.0417045	231.05	231.049	231.051	477.03	476.732	484.604	http://metlin.scripps.edu/metabo_list.php?mass_min=229.9&mass_max=230.2	7503.2	10543.1	13124.3	4346.25	8054.58	6508.5
1097	M190T451	2.46016	2.35722	0.0417292	190.167	190.166	190.168	450.947	450.255	451.317	http://metlin.scripps.edu/metabo_list.php?mass_min=189.02&mass_max=189.32	36.9251	0	230.275	1052.46	698.99	1124.27
1098	M313T55_2	2.73655	-2.65964	0.041766	313.203	313.202	313.205	54.9597	54.4417	55.7154	http://metlin.scripps.edu/metabo_list.php?mass_min=312.05&mass_max=312.35	7594.16	5970.77	4880.72	1681.19	1569.41	835.447
1099	M808T477	2.37534	-2.47336	0.0417739	807.539	807.537	807.541	477.023	476.732	485.455	http://metlin.scripps.edu/metabo_list.php?mass_min=806.39&mass_max=806.69	1398.88	6095.75	4350.24	570.234	2202.65	1856.97
1100	M240T33	3.32319	-2.6424	0.0417749	240.24	240.238	240.24	33.0912	27.9105	38.4978	http://metlin.scripps.edu/metabo_list.php?mass_min=239.09&mass_max=239.39	4240.18	3715.81	1724.38	1216.35	425.576	384.249
1101	M467T63	1.51111	2.37705	0.0417825	467.04	467.037	467.042	63.295	62.613	64.4557	http://metlin.scripps.edu/metabo_list.php?mass_min=465.89&mass_max=466.19	1308.76	1028.41	1419.21	1477.06	1387.09	1614.44
1102	M173T310	2.05235	2.55596	0.0418044	173.132	173.131	173.136	309.609	308.929	310.211	http://metlin.scripps.edu/metabo_list.php?mass_min=171.98&mass_max=172.28	442.497	260.673	498.95	997.858	679.184	1666.72
1103	M323T55	2.55648	-2.65115	0.0418901	323.225	323.224	323.227	55.3331	54.7411	55.7617	http://metlin.scripps.edu/metabo_list.php?mass_min=322.07&mass_max=322.37	9655.59	7786.98	7670.28	2213.52	2528.51	1384.96
1104	M149T33	2.34196	-2.48491	0.0421928	149.026	149.025	149.027	32.6807	25.3076	48.8288	http://metlin.scripps.edu/metabo_list.php?mass_min=147.88&mass_max=148.18	18101.4	30975.9	10287	4335.08	7936.45	3425.99
1105	M163T366	3.49075	2.46557	0.0421967	163.043	163.04	163.045	365.854	365.493	367.05	http://metlin.scripps.edu/metabo_list.php?mass_min=161.89&mass_max=162.19	474.17	0	399.801	3219.93	823.537	3001.65
1106	M456T244	1.38013	-2.45533	0.0422191	456.135	456.133	456.138	244.379	243.63	244.895	http://metlin.scripps.edu/metabo_list.php?mass_min=454.98&mass_max=455.28	1101.31	2316.38	1742.29	1153.63	1300.41	936.432
1107	M319T55	6.33987	-2.61297	0.0422628	319.194	319.192	319.196	55.4951	55.0863	55.7617	http://metlin.scripps.edu/metabo_list.php?mass_min=318.04&mass_max=318.34	1485.74	1632.12	996.63	56.9687	25.6991	0
1108	M307T5	1.58656	-2.46009	0.0423376	307.26	307.259	307.261	4.65921	2.54699	5.48496	http://metlin.scripps.edu/metabo_list.php?mass_min=306.11&mass_max=306.41	9025.53	5651.75	8114.43	4676.12	0	5390.2
1109	M339T100	34.7125	-2.70166	0.0423771	339.172	339.166	339.173	100.155	93.596	100.943	http://metlin.scripps.edu/metabo_list.php?mass_min=338.02&mass_max=338.32	408.24	1569.85	1055.31	0	0	0
1110	M179T91	3.37977	-2.61024	0.0424658	179.117	179.117	179.118	90.8856	83.606	91.2589	http://metlin.scripps.edu/metabo_list.php?mass_min=177.97&mass_max=178.27	36276.5	66663.5	78085.1	3586.71	9646.2	10075.4
1111	M282T91	1.76761	2.36144	0.0425132	282.122	282.119	282.123	91.0416	90.2227	91.5154	http://metlin.scripps.edu/metabo_list.php?mass_min=280.97&mass_max=281.27	236.317	252.1	28.5247	630.695	466.435	612.915
1112	M264T467	1.48563	-2.47941	0.0426838	264.232	264.23	264.236	467.192	465.858	468.961	http://metlin.scripps.edu/metabo_list.php?mass_min=263.08&mass_max=263.38	1352.43	1067.17	1188.6	547.909	606.448	695.103
1113	M271T464	1.32448	2.35237	0.0428085	271.242	271.241	271.243	464.395	463.907	466.171	http://metlin.scripps.edu/metabo_list.php?mass_min=270.09&mass_max=270.39	145124	150789	205809	235099	312638	261785
1114	M564T416	1.51269	2.46418	0.0428121	564.25	564.248	564.253	416.422	415.735	416.761	http://metlin.scripps.edu/metabo_list.php?mass_min=563.1&mass_max=563.4	363.425	259.134	415.237	555.997	634.345	745.313
1115	M247T557	1.34403	2.31796	0.042922	247.131	247.129	247.133	557.347	556.959	557.815	http://metlin.scripps.edu/metabo_list.php?mass_min=245.98&mass_max=246.28	566.112	606.816	854.413	1002.81	1045.21	961.631
1116	M221T127	2.21118	2.31908	0.0429535	221.12	221.119	221.121	126.648	125.866	127.542	http://metlin.scripps.edu/metabo_list.php?mass_min=219.97&mass_max=220.27	0	206.352	165.686	641.978	570.882	469.002
1117	M289T73	1.82295	2.40771	0.0430418	289.091	289.089	289.092	73.2582	70.7312	77.3246	http://metlin.scripps.edu/metabo_list.php?mass_min=287.94&mass_max=288.24	2323.45	3750.91	4451.43	7039.45	5287.42	8519.15
1118	M220T105	1.36471	-2.39528	0.0431867	220.063	220.062	220.067	104.832	93.4435	119.588	http://metlin.scripps.edu/metabo_list.php?mass_min=218.91&mass_max=219.21	101615	80670.5	128519	61479.2	81400.3	98446.8
1119	M623T315	2.31436	2.38937	0.0432167	623.275	623.273	623.278	314.699	314.599	314.746	http://metlin.scripps.edu/metabo_list.php?mass_min=622.13&mass_max=622.43	0	111.517	282.017	425.744	710.743	1055.02
1120	M763T310	2.20031	2.49639	0.0432391	763.385	763.383	763.387	309.696	309.404	310.003	http://metlin.scripps.edu/metabo_list.php?mass_min=762.23&mass_max=762.53	1975.44	1532.06	2544.88	4524.36	4191.68	7995.6
1121	M504T308	1.87792	2.34486	0.0432978	504.212	504.209	504.214	307.657	306.446	307.916	http://metlin.scripps.edu/metabo_list.php?mass_min=503.06&mass_max=503.36	341.304	1089.95	407.82	988.577	1247.16	1040.22
1122	M286T155	2.44033	-2.6438	0.0433767	286.281	286.28	286.281	154.987	154.129	157.126	http://metlin.scripps.edu/metabo_list.php?mass_min=285.13&mass_max=285.43	63827.6	32923.1	22959	13889.1	12960.3	10784.5
1123	M121T773	2.53245	2.31378	0.0433925	121.101	121.1	121.101	773.449	772.591	774.292	http://metlin.scripps.edu/metabo_list.php?mass_min=119.95&mass_max=120.25	0	8.69169	56.362	881.534	694.497	878.44
1124	M221T69	1.98213	2.31761	0.0434365	221.031	221.03	221.037	69.3829	67.7015	73.0916	http://metlin.scripps.edu/metabo_list.php?mass_min=219.88&mass_max=220.18	989.873	149.344	358.413	991.206	1206.17	461.116
1125	M392T245	1.85356	2.34943	0.0434549	392.104	392.101	392.105	245.412	244.808	245.902	http://metlin.scripps.edu/metabo_list.php?mass_min=390.95&mass_max=391.25	811.553	878.472	1039.99	1792.2	1204.54	2126.49
1126	M568T273	1.47885	2.44507	0.0434757	568.247	568.24	568.248	273.133	258.25	273.619	http://metlin.scripps.edu/metabo_list.php?mass_min=567.1&mass_max=567.4	479.564	485.194	618.346	677.773	728.636	1279.5
1127	M485T237	1.85206	2.47712	0.0437037	485.106	485.105	485.109	236.589	235.721	237.089	http://metlin.scripps.edu/metabo_list.php?mass_min=483.96&mass_max=484.26	116.094	576.119	322.224	933.412	825.168	918.743
1128	M153T103	9.12374	2.66354	0.0437131	153.02	153.02	153.021	102.524	101.566	103.038	http://metlin.scripps.edu/metabo_list.php?mass_min=151.87&mass_max=152.17	77.9702	149.129	0	1525.62	513.467	1911.18
1129	M552T549	1.42185	2.45123	0.0437172	552.303	552.299	552.307	548.896	548.103	549.742	http://metlin.scripps.edu/metabo_list.php?mass_min=551.15&mass_max=551.45	496.659	504.503	732.595	890.176	911.231	1062.48
1130	M554T376	2.06677	2.52302	0.0439536	554.273	554.27	554.277	376.378	375.904	377.276	http://metlin.scripps.edu/metabo_list.php?mass_min=553.12&mass_max=553.42	241.846	328.621	303.251	572.869	866.715	1626.75
1131	M105T465	2.47338	2.30159	0.0441452	105.025	105.024	105.027	465.084	462.486	477.742	http://metlin.scripps.edu/metabo_list.php?mass_min=103.87&mass_max=104.17	214.094	0	0	528.301	455.491	1423.65
1132	M355T110	1.50708	2.34964	0.0442118	355.09	355.088	355.092	110.011	102.07	110.605	http://metlin.scripps.edu/metabo_list.php?mass_min=353.94&mass_max=354.24	417.301	460.57	234.962	595.87	465.926	470.184
1133	M143T91	4.32384	-2.57693	0.0442918	143.074	143.072	143.075	91.0751	90.9172	91.7631	http://metlin.scripps.edu/metabo_list.php?mass_min=141.92&mass_max=142.22	848.496	1118.97	2048.4	76.4511	65.389	63.1355
1134	M783T74	4.15093	2.55662	0.0445213	783.215	783.212	783.216	74.209	73.8546	75.6101	http://metlin.scripps.edu/metabo_list.php?mass_min=782.06&mass_max=782.36	446.635	300.002	522.104	2178.13	709.93	2380.18
1135	M810T477	2.73754	-2.45683	0.0445551	809.543	809.539	809.547	476.886	476.732	477.03	http://metlin.scripps.edu/metabo_list.php?mass_min=808.39&mass_max=808.69	187.753	852.408	644.58	0	331.719	276.509
1136	M417T380	2.19061	-2.42552	0.0446651	417.195	417.194	417.196	380.129	380.12	380.462	http://metlin.scripps.edu/metabo_list.php?mass_min=416.05&mass_max=416.35	686.471	1346.05	893.544	289.267	266.511	187.937
1137	M671T400	1.69921	2.33572	0.0448913	671.356	671.354	671.358	400.118	399.834	400.309	http://metlin.scripps.edu/metabo_list.php?mass_min=670.21&mass_max=670.51	134.752	799.363	650.33	1671.23	1239.27	1669.89
1138	M589T432	1.50995	2.3303	0.0449245	589.146	589.144	589.147	431.728	431.096	432.168	http://metlin.scripps.edu/metabo_list.php?mass_min=588&mass_max=588.3	225.553	362.841	414.716	522.835	662.451	750.451
1139	M410T220	1.25645	2.28671	0.0452672	410.183	410.174	410.183	220.007	219.308	222.952	http://metlin.scripps.edu/metabo_list.php?mass_min=409.03&mass_max=409.33	5162.22	3350.05	3964.24	5759.3	6486.76	4802.09
1140	M229T31	3.87393	-2.57564	0.0452948	229.215	229.213	229.215	30.8576	25.1746	37.5945	http://metlin.scripps.edu/metabo_list.php?mass_min=228.06&mass_max=228.36	16317.6	14927.2	6164.73	2414.58	4627.38	1221.33
1141	M525T442	3.183	-2.49855	0.0452953	525.215	525.213	525.216	441.586	441.167	442.708	http://metlin.scripps.edu/metabo_list.php?mass_min=524.06&mass_max=524.36	27.2473	398.905	1049.48	23.6566	49.915	218.454
1142	M303T132	1.77962	2.29618	0.0452995	303.108	303.107	303.11	132.287	131.692	133.247	http://metlin.scripps.edu/metabo_list.php?mass_min=301.96&mass_max=302.26	542.21	495.917	1157.75	1451.49	1215.15	2404.71
1143	M295T207	1.48008	2.49128	0.0454941	295.103	295.101	295.108	206.94	192.682	218.2	http://metlin.scripps.edu/metabo_list.php?mass_min=293.95&mass_max=294.25	1495.63	2193.35	1916.79	4069.27	3505.32	4478.16
1144	M111T55	1.52842	-2.30226	0.0457822	111.012	111.011	111.013	54.8174	54.0774	55.1389	http://metlin.scripps.edu/metabo_list.php?mass_min=109.86&mass_max=110.16	3453.38	4420.2	5717.31	2286.77	2312	1739.5
1145	M600T531	2.04089	-2.4185	0.0459834	600.313	600.309	600.315	530.932	530.568	531.355	http://metlin.scripps.edu/metabo_list.php?mass_min=599.16&mass_max=599.46	261.912	749.798	1295.13	788.291	364.267	904.935
1146	M361T257	1.79131	2.41659	0.0460864	361.091	361.089	361.092	257.082	256.803	257.486	http://metlin.scripps.edu/metabo_list.php?mass_min=359.94&mass_max=360.24	1339.15	2180.74	1794.35	2423.87	1682	4439.65
1147	M407T147	1.58832	2.31237	0.0461172	407.154	407.152	407.157	146.681	144.892	152.496	http://metlin.scripps.edu/metabo_list.php?mass_min=406&mass_max=406.3	1532.69	1135.81	2319.25	4336.09	4985.1	4383.81
1148	M836T401	1.38224	2.31878	0.0462912	836.388	836.385	836.39	401.126	400.738	401.431	http://metlin.scripps.edu/metabo_list.php?mass_min=835.24&mass_max=835.54	1397.71	1869.53	2191.44	1614	2895.01	3016.81
1149	M315T408	1.9795	2.28492	0.0464009	315.176	315.174	315.179	408.405	407.598	408.73	http://metlin.scripps.edu/metabo_list.php?mass_min=314.03&mass_max=314.33	0	30.2775	255.144	717.959	569.861	236.618
1150	M340T103	1.91489	2.37709	0.0465524	340.124	340.123	340.128	103.322	102.023	113.184	http://metlin.scripps.edu/metabo_list.php?mass_min=338.97&mass_max=339.27	1145.66	871.304	1822	2260.04	3542.35	5193.01
1151	M783T604	1.46385	2.30139	0.0466118	783.407	783.404	783.411	604.042	603.695	604.46	http://metlin.scripps.edu/metabo_list.php?mass_min=782.26&mass_max=782.56	1317.62	1567.53	1257.07	1627.46	2150.93	2054.11
1152	M718T271	2.97982	2.29106	0.0467995	718.279	718.274	718.282	271.046	270.617	271.414	http://metlin.scripps.edu/metabo_list.php?mass_min=717.13&mass_max=717.43	0	0	361.215	1038.62	488.55	2038.78
1153	M175T465	1.29938	2.32409	0.0469511	175.148	175.147	175.149	464.772	463.172	477.03	http://metlin.scripps.edu/metabo_list.php?mass_min=174&mass_max=174.3	5183.97	5518.98	6476.15	7852.95	10088	8856.52
1154	M360T224	1.32045	2.2734	0.0470539	360.132	360.13	360.135	223.67	223.186	224.249	http://metlin.scripps.edu/metabo_list.php?mass_min=358.98&mass_max=359.28	739.319	810.776	471.246	1264.34	811.69	1026.86
1155	M682T240	1.91752	-2.30628	0.0471931	682.254	682.251	682.257	240.113	239.258	240.39	http://metlin.scripps.edu/metabo_list.php?mass_min=681.1&mass_max=681.4	420.507	1095.55	840.553	212.261	145.694	460.837
1156	M653T458	1.67101	2.49415	0.047213	653.35	653.347	653.352	457.761	457.342	457.945	http://metlin.scripps.edu/metabo_list.php?mass_min=652.2&mass_max=652.5	8307.39	15608.3	27500.4	54735.8	55627.5	49103.9
1157	M263T70	1.67856	2.29062	0.0472201	263.017	263.016	263.02	69.7831	68.538	80.4811	http://metlin.scripps.edu/metabo_list.php?mass_min=261.87&mass_max=262.17	3987.81	3872.27	6573.57	8276.16	7435.84	11118.8
1158	M201T90	5.17965	-2.59674	0.0475894	201.184	201.183	201.185	89.6191	88.3195	89.9776	http://metlin.scripps.edu/metabo_list.php?mass_min=200.03&mass_max=200.33	24889.1	8635.9	9725.42	1658.53	1692.74	1350.96
1159	M134T310	2.42262	2.32038	0.0476825	134.105	134.104	134.106	309.661	309.404	309.843	http://metlin.scripps.edu/metabo_list.php?mass_min=132.95&mass_max=133.25	217.926	131.183	188.162	781.869	493.777	1404.72
1160	M320T190	1.52836	2.25629	0.0477505	320.152	320.149	320.154	190.282	189.978	191.372	http://metlin.scripps.edu/metabo_list.php?mass_min=319&mass_max=319.3	654.485	631.124	772.269	1921.97	1332.68	2200.11
1161	M968T477	1.50929	-2.25501	0.0477862	968.458	968.455	968.462	477.49	477.023	486.627	http://metlin.scripps.edu/metabo_list.php?mass_min=967.31&mass_max=967.61	12719.9	22245.7	18026.1	5925.19	9886.45	14963.6
1162	M506T191	2.3036	2.33897	0.0478248	506.17	506.168	506.171	190.757	190.202	191.073	http://metlin.scripps.edu/metabo_list.php?mass_min=505.02&mass_max=505.32	239.614	158.561	156.932	518.45	510.823	917.38
1163	M344T245	1.46694	2.25632	0.0478998	344.152	344.15	344.154	245.437	244.658	245.908	http://metlin.scripps.edu/metabo_list.php?mass_min=343&mass_max=343.3	396.275	264.363	601.67	827.288	444.963	698.608
1164	M383T55	14.9019	-2.58153	0.0480404	383.234	383.23	383.235	55.0863	54.4859	55.2575	http://metlin.scripps.edu/metabo_list.php?mass_min=382.08&mass_max=382.38	949.598	546.008	658.23	0	26.5726	0
1165	M1219T443	2.47814	-2.32922	0.0480592	1219.46	1219.45	1219.46	442.949	442.479	443.195	http://metlin.scripps.edu/metabo_list.php?mass_min=1218.31&mass_max=1218.61	381.628	1805.72	1263.44	53.9421	259.616	232.837
1166	M795T220	1.64446	2.34075	0.0482087	795.366	795.361	795.368	220.138	219.452	220.511	http://metlin.scripps.edu/metabo_list.php?mass_min=794.22&mass_max=794.52	3834.03	1421.48	2526.99	5449.02	6664.28	3498.13
1167	M796T222	2.05335	2.48421	0.0483642	796.352	796.349	796.357	222.474	221.058	222.735	http://metlin.scripps.edu/metabo_list.php?mass_min=795.2&mass_max=795.5	592.396	362.348	347.734	813.456	1206.48	631.983
1168	M391T245	1.70837	2.29676	0.0484201	391.1	391.099	391.104	245.386	244.908	245.714	http://metlin.scripps.edu/metabo_list.php?mass_min=389.95&mass_max=390.25	4331.85	4360.56	6144.18	9149.79	6889.1	11657.7
1169	M151T103	2.07283	2.28931	0.048434	151.078	151.076	151.082	103.322	102.07	108.011	http://metlin.scripps.edu/metabo_list.php?mass_min=149.93&mass_max=150.23	3011.49	6214.48	1478.02	5831.25	3185.04	10390.3
1170	M106T111	7.65893	-2.55519	0.0484768	106.066	106.065	106.067	110.607	108.91	112.047	http://metlin.scripps.edu/metabo_list.php?mass_min=104.92&mass_max=105.22	6978.36	26390.9	27536.3	209.915	797.275	1266.01
1171	M809T477	2.37795	-2.32957	0.0485545	808.539	808.534	808.543	476.964	471.054	485.455	http://metlin.scripps.edu/metabo_list.php?mass_min=807.39&mass_max=807.69	962.376	3072.89	2129.53	580.258	1024.63	879.124
1172	M295T194	1.45541	-2.37013	0.0485994	295.125	295.123	295.126	193.709	193.298	194.262	http://metlin.scripps.edu/metabo_list.php?mass_min=293.98&mass_max=294.28	386.376	1042.98	1004.15	713.405	550.528	629.753
1173	M371T310	1.5429	2.46773	0.0486371	371.202	371.199	371.205	309.875	309.557	310.003	http://metlin.scripps.edu/metabo_list.php?mass_min=370.05&mass_max=370.35	2866.73	2291.89	2654.02	3944.43	3481.55	6617.71
1174	M571T258	1.73931	2.40531	0.048676	571.198	571.197	571.2	257.754	257.306	258.132	http://metlin.scripps.edu/metabo_list.php?mass_min=570.05&mass_max=570.35	1121.25	1473.24	1958.22	2422.48	3116.31	5390.01
1175	M153T54	1.65114	-2.36197	0.0487093	153.028	153.025	153.031	54.4859	52.8626	55.4499	http://metlin.scripps.edu/metabo_list.php?mass_min=151.88&mass_max=152.18	765.349	829.106	853.596	306.181	430.576	204.679
1176	M381T212	2.08366	2.37866	0.0487611	381.117	381.116	381.118	211.897	211.13	212.361	http://metlin.scripps.edu/metabo_list.php?mass_min=379.97&mass_max=380.27	352.826	440.669	388.038	2184.63	1180.87	2197.63
1177	M591T369	1.4343	2.47109	0.0488194	591.334	591.331	591.338	369.21	368.617	369.88	http://metlin.scripps.edu/metabo_list.php?mass_min=590.18&mass_max=590.48	398.16	484.102	634.322	581.302	603.88	570.81
1178	M181T88	5.66569	-2.509	0.0488406	181.156	181.155	181.156	88.3939	88.2321	89.6519	http://metlin.scripps.edu/metabo_list.php?mass_min=180.01&mass_max=180.31	846.43	161.051	138.258	0	0	168.804
1179	M419T192	3.87922	-2.5123	0.0492933	419.13	419.13	419.131	192.178	191.958	192.929	http://metlin.scripps.edu/metabo_list.php?mass_min=417.98&mass_max=418.28	235.178	291.182	376.822	140.784	90.7028	174.347
1180	M551T548	1.44518	2.34033	0.0493091	551.282	551.281	551.285	547.668	547.352	548.704	http://metlin.scripps.edu/metabo_list.php?mass_min=550.13&mass_max=550.43	1941.95	3195.19	2467.77	3652.11	3310.29	3592.44
1181	M538T270	1.41329	-2.486	0.0493472	538.225	538.223	538.227	269.892	269.589	270.364	http://metlin.scripps.edu/metabo_list.php?mass_min=537.07&mass_max=537.37	2853.34	4112.22	4474.65	1980.92	2438.11	2355.46
1182	M508T427	1.62856	2.29259	0.0493773	508.292	508.289	508.298	426.862	426.46	427.323	http://metlin.scripps.edu/metabo_list.php?mass_min=507.14&mass_max=507.44	395.716	567.709	755.415	1724.01	2470.24	1879.58
1183	M764T310	2.29754	2.42859	0.049443	764.387	764.384	764.391	309.908	309.451	310.187	http://metlin.scripps.edu/metabo_list.php?mass_min=763.24&mass_max=763.54	699.159	605.56	931.747	1724.85	1610.47	3346.83
1184	M219T467	1.15522	-2.32803	0.0494472	219.174	219.173	219.175	466.849	466.014	468.457	http://metlin.scripps.edu/metabo_list.php?mass_min=218.02&mass_max=218.32	4825.38	4096.77	4561.6	3155.24	3451.05	3721.27
1185	M569T324	2.17661	2.46394	0.0495218	569.262	569.258	569.265	323.62	323.064	324.316	http://metlin.scripps.edu/metabo_list.php?mass_min=568.11&mass_max=568.41	572.414	624.511	799.077	1681.24	2397.09	3945.3
1186	M553T319	2.2845	2.23259	0.0496275	553.244	553.24	553.246	319.342	318.731	319.49	http://metlin.scripps.edu/metabo_list.php?mass_min=552.09&mass_max=552.39	189.235	307.118	95.5112	550.137	203.951	578.399
1187	M471T55	3.85744	-2.52821	0.0497204	471.193	471.19	471.195	55.1719	54.7411	55.4951	http://metlin.scripps.edu/metabo_list.php?mass_min=470.04&mass_max=470.34	1319.04	1054.71	1088.46	172.444	244.416	123.967
1188	M141T91	1.52837	2.23341	0.0498064	141.021	141.02	141.021	90.9857	90.9392	91.0117	http://metlin.scripps.edu/metabo_list.php?mass_min=139.87&mass_max=140.17	104.032	248.96	122.883	388.392	353.008	356.744
1189	M228T5_1	1.39547	2.4426	0.0499098	227.954	227.954	227.955	4.75381	2.79835	12.3793	http://metlin.scripps.edu/metabo_list.php?mass_min=226.8&mass_max=227.1	9386.27	13906.6	10048.3	23766.7	22284.3	19429.3
1190	M468T297	1.39146	2.27634	0.0499693	468.186	468.185	468.188	297.262	296.89	297.459	http://metlin.scripps.edu/metabo_list.php?mass_min=467.04&mass_max=467.34	8145.71	10108	10787.7	13908.6	12802.8	11818
1191	M305T5	1.24011	-2.32507	0.0501159	305.246	305.246	305.25	4.98096	2.48711	5.8334	http://metlin.scripps.edu/metabo_list.php?mass_min=304.1&mass_max=304.4	1630.86	1532.12	1185.32	1357.76	946.037	1124.91
1192	M822T207	2.02751	2.45955	0.0502803	822.336	822.329	822.336	207.045	206.845	207.314	http://metlin.scripps.edu/metabo_list.php?mass_min=821.19&mass_max=821.49	30.7714	311.514	159.944	711.648	611.967	929.523
1193	M382T55	2.93328	-2.5037	0.0503436	382.228	382.227	382.23	55.1126	54.4417	55.4951	http://metlin.scripps.edu/metabo_list.php?mass_min=381.08&mass_max=381.38	4056.04	3083.81	2580.68	669.381	788.202	468.653
1194	M860T367	2.25725	2.35007	0.0503842	860.339	860.334	860.342	367.358	359.307	367.876	http://metlin.scripps.edu/metabo_list.php?mass_min=859.19&mass_max=859.49	906.582	640.398	1014.91	2359.18	1004.22	2893.07
1195	M173T91	1.50439	2.51647	0.0504362	173.058	173.057	173.059	90.7252	89.9776	91.0117	http://metlin.scripps.edu/metabo_list.php?mass_min=171.91&mass_max=172.21	515.304	212.678	79.8091	501.041	461.798	447.315
1196	M550T513	1.35755	2.24468	0.0504511	550.314	550.308	550.316	513.452	513.047	524.937	http://metlin.scripps.edu/metabo_list.php?mass_min=549.16&mass_max=549.46	4148.63	7399.76	6883.58	7061.86	10438.3	8088.58
1197	M130T28	1.82608	-2.31558	0.0504811	130.066	130.066	130.068	27.6092	24.8037	30.0377	http://metlin.scripps.edu/metabo_list.php?mass_min=128.92&mass_max=129.22	1316.86	2103.65	4658.83	1425.14	2903.69	1732.77
1198	M139T640	2.25019	-2.38367	0.0504935	139.04	139.04	139.041	639.703	639.301	640.678	http://metlin.scripps.edu/metabo_list.php?mass_min=137.89&mass_max=138.19	352.061	5373.89	6046.22	2278.95	1776.75	3369.13
1199	M224T55	5.21859	-2.46688	0.0505202	223.989	223.988	223.991	55.2575	54.9458	55.4951	http://metlin.scripps.edu/metabo_list.php?mass_min=222.84&mass_max=223.14	342.146	546.904	1127.84	0	52.3366	0
1200	M360T74	1.77578	2.29206	0.0505729	360.15	360.149	360.152	73.7051	71.2739	79.9769	http://metlin.scripps.edu/metabo_list.php?mass_min=359&mass_max=359.3	51963	36968.7	48657.6	80966.2	60517.9	98700.4
1201	M296T55	26.1787	-2.55214	0.0507295	296.197	296.197	296.197	55.2575	54.9905	55.5907	http://metlin.scripps.edu/metabo_list.php?mass_min=295.05&mass_max=295.35	1571.89	1347.49	889.215	0	25.2488	0
1202	M563T416	1.45224	2.41614	0.050809	563.246	563.244	563.249	416.466	416.094	416.876	http://metlin.scripps.edu/metabo_list.php?mass_min=562.1&mass_max=562.4	1680.79	1165.21	1346.38	1894.75	2297.19	2261.62
1203	M137T270	1.59406	-2.21965	0.051011	137.067	137.065	137.067	269.984	269.649	270.232	http://metlin.scripps.edu/metabo_list.php?mass_min=135.92&mass_max=136.22	488.48	580.013	576.239	183.005	110.164	255.548
1204	M307T228	1.7188	2.41101	0.0510289	307.078	307.078	307.082	227.564	213.911	228.018	http://metlin.scripps.edu/metabo_list.php?mass_min=305.93&mass_max=306.23	4863.79	6846.83	4860.91	8029.88	5700.35	10744.7
1205	M369T191	4.50355	2.39833	0.0510585	369.118	369.117	369.12	191.413	190.706	191.743	http://metlin.scripps.edu/metabo_list.php?mass_min=367.97&mass_max=368.27	0	96.8965	0	652.397	402.152	1284.64
1206	M305T295	1.52784	2.26486	0.0510688	305.149	305.148	305.151	294.815	287.227	295.33	http://metlin.scripps.edu/metabo_list.php?mass_min=304&mass_max=304.3	4232.47	3262.09	3979.29	5619.92	3413.85	7346.84
1207	M171T23	1.30654	-2.47423	0.0511875	171.1	171.1	171.101	23.4833	23.1565	23.9938	http://metlin.scripps.edu/metabo_list.php?mass_min=169.95&mass_max=170.25	5421.38	4055.27	3930.46	3154.5	2901.57	3153.04
1208	M353T310	1.83185	2.28529	0.0512674	353.195	353.195	353.199	309.661	309.334	309.707	http://metlin.scripps.edu/metabo_list.php?mass_min=352.04&mass_max=352.34	372.335	292.457	296.464	401.69	590.184	836.161
1209	M367T68	2.63855	-2.32605	0.051309	366.934	366.931	366.938	67.8704	67.53	68.5611	http://metlin.scripps.edu/metabo_list.php?mass_min=365.78&mass_max=366.08	336.113	1400.46	1118.03	91.2974	464.534	0
1210	M169T186	1.99408	2.26432	0.0514183	169.138	169.136	169.139	186.473	185.947	186.828	http://metlin.scripps.edu/metabo_list.php?mass_min=167.99&mass_max=168.29	630.347	180.753	461.184	633.552	700.81	1024.63
1211	M277T190	1.57253	2.21909	0.0515003	277.128	277.124	277.13	190.44	189.656	192.178	http://metlin.scripps.edu/metabo_list.php?mass_min=275.98&mass_max=276.28	337.473	418.116	655.746	1246.14	779.004	1276.97
1212	M177T265	1.57576	2.27405	0.05156	177.054	177.054	177.056	264.816	264.548	265.072	http://metlin.scripps.edu/metabo_list.php?mass_min=175.9&mass_max=176.2	7492.83	6891.85	7627.46	15542.8	12669	18404.7
1213	M393T336	1.47391	2.22049	0.051635	393.221	393.219	393.224	335.997	334.604	336.677	http://metlin.scripps.edu/metabo_list.php?mass_min=392.07&mass_max=392.37	1033.72	2015.7	1527.69	1928.35	2315.19	3102.99
1214	M814T481	2.28771	2.23403	0.051661	814.424	814.421	814.426	481.329	481.099	481.579	http://metlin.scripps.edu/metabo_list.php?mass_min=813.27&mass_max=813.57	638.423	409.991	374.583	1157.51	962.401	661.619
1215	M163T91_3	3.41012	-2.45955	0.0519047	163.421	163.416	163.422	90.9572	90.508	91.4432	http://metlin.scripps.edu/metabo_list.php?mass_min=162.27&mass_max=162.57	1460.19	1989.12	1711.43	0	316.042	426.333
1216	M133T73	1.59204	2.31651	0.0519831	133.054	133.053	133.057	72.772	70.2658	77.3246	http://metlin.scripps.edu/metabo_list.php?mass_min=131.9&mass_max=132.2	2998.8	1839.37	2544.66	3907.95	2995.57	5464.24
1217	M654T458	1.6416	2.41245	0.0520284	654.353	654.35	654.355	457.678	457.342	457.945	http://metlin.scripps.edu/metabo_list.php?mass_min=653.2&mass_max=653.5	3102.25	5333.1	9635.74	18006.8	19299.2	16693.7
1218	M759T426	1.52113	2.28391	0.0520413	759.413	759.41	759.413	425.837	425.452	426.179	http://metlin.scripps.edu/metabo_list.php?mass_min=758.26&mass_max=758.56	1233.4	1966.21	2564.99	4236.12	4045.5	5752.87
1219	M836T385	1.45201	2.21233	0.0520422	836.388	836.386	836.39	385.275	385.11	385.486	http://metlin.scripps.edu/metabo_list.php?mass_min=835.24&mass_max=835.54	981.898	1685.17	1477.81	1240.33	2407.53	2342.22
1220	M193T236	3.72233	2.23057	0.0520886	193.052	193.049	193.054	235.953	235.446	236.34	http://metlin.scripps.edu/metabo_list.php?mass_min=191.9&mass_max=192.2	0	108.904	58.1626	686.701	211.341	1173.2
1221	M99T71	1.69387	2.2036	0.0521222	99.0442	99.0436	99.0445	71.3566	67.7015	76.2821	http://metlin.scripps.edu/metabo_list.php?mass_min=97.89&mass_max=98.19	2994.93	3870.59	4346.56	3417.22	5137.42	7494.14
1222	M517T336	2.86503	2.25858	0.0521592	517.23	517.227	517.232	335.927	335.782	336.174	http://metlin.scripps.edu/metabo_list.php?mass_min=516.08&mass_max=516.38	0	0	403.021	603.284	617.495	1436.66
1223	M474T297	1.38369	2.2136	0.0522215	474.146	474.145	474.15	297.35	296.81	307.901	http://metlin.scripps.edu/metabo_list.php?mass_min=473&mass_max=473.3	2087.99	2149.59	2438.74	3395.69	2801.44	2416.23
1224	M359T270	1.46154	-2.28492	0.0522501	359.147	359.145	359.152	270.093	269.335	270.605	http://metlin.scripps.edu/metabo_list.php?mass_min=358&mass_max=358.3	747.43	1106.17	1024.67	361.151	721.837	425.141
1225	M460T348	1.22397	2.25302	0.0522636	460.225	460.222	460.227	348.304	347.888	349.027	http://metlin.scripps.edu/metabo_list.php?mass_min=459.08&mass_max=459.38	863.674	978.806	931.999	895.828	859.94	1030.59
1226	M545T198	1.41795	2.20437	0.0523563	545.197	545.195	545.203	198.339	197.858	198.944	http://metlin.scripps.edu/metabo_list.php?mass_min=544.05&mass_max=544.35	1236.42	1018.17	943.727	1183.61	1772	890.339
1227	M434T209	1.86647	2.20615	0.0523865	434.166	434.164	434.169	209.46	209.364	210.231	http://metlin.scripps.edu/metabo_list.php?mass_min=433.02&mass_max=433.32	60.0296	613.167	236.659	560.752	590.688	1078.55
1228	M541T477	2.07962	-2.30477	0.0525068	541.477	541.474	541.48	476.986	476.775	484.948	http://metlin.scripps.edu/metabo_list.php?mass_min=540.33&mass_max=540.63	798.858	2933.72	2815.36	300.867	1418.28	1174.91
1229	M192T310	1.39488	2.20445	0.0525674	192.145	192.144	192.147	309.719	309.451	309.978	http://metlin.scripps.edu/metabo_list.php?mass_min=191&mass_max=191.3	1849.89	1583.85	1717.92	2603.89	2151.07	2602.24
1230	M293T434	2.94454	2.45569	0.0528014	293.208	293.208	293.21	434.382	433.612	435.633	http://metlin.scripps.edu/metabo_list.php?mass_min=292.06&mass_max=292.36	174.567	299.268	421.651	567.751	615.321	842.99
1231	M693T537	1.43589	2.19671	0.0528764	693.349	693.347	693.353	536.997	536.476	538.136	http://metlin.scripps.edu/metabo_list.php?mass_min=692.2&mass_max=692.5	5207.23	5786.62	5511.53	9712.63	8557.02	7619.03
1232	M347T846	1.6296	2.20985	0.0529896	347.209	347.206	347.21	845.801	845.115	845.981	http://metlin.scripps.edu/metabo_list.php?mass_min=346.06&mass_max=346.36	83.2412	321.295	308.992	425.253	599.352	441.86
1233	M263T51	3.23043	-2.49717	0.0530212	263.235	263.234	263.236	51.382	47.1862	52.9293	http://metlin.scripps.edu/metabo_list.php?mass_min=262.08&mass_max=262.38	4599.02	3036.06	7495.34	1088.58	897.777	734.046
1234	M477T258	1.28707	2.19338	0.053046	477.217	477.214	477.222	258.314	257.426	258.636	http://metlin.scripps.edu/metabo_list.php?mass_min=476.07&mass_max=476.37	537.236	646.259	717.063	792.098	994.166	1014.21
1235	M813T481	1.83331	2.19209	0.0531961	813.42	813.417	813.423	481.193	480.175	481.524	http://metlin.scripps.edu/metabo_list.php?mass_min=812.27&mass_max=812.57	1794.41	1270.88	1143.57	2646.02	2435.17	2076.75
1236	M580T351	2.25821	2.30703	0.0533281	580.327	580.325	580.331	351.415	347.07	357.752	http://metlin.scripps.edu/metabo_list.php?mass_min=579.18&mass_max=579.48	120.124	1222.38	1175.66	1328.72	2826.83	3427.58
1237	M669T20	1.36405	2.28674	0.0534334	668.873	668.87	668.876	19.566	15.808	20.1482	http://metlin.scripps.edu/metabo_list.php?mass_min=667.72&mass_max=668.02	659.532	683.338	874.257	763.84	1258.72	675.663
1238	M913T431	1.58724	2.1883	0.0535194	913.411	913.411	913.415	431.158	430.351	432.168	http://metlin.scripps.edu/metabo_list.php?mass_min=912.26&mass_max=912.56	258.853	282.651	370.306	567.691	566.718	926.123
1239	M271T774	2.51886	2.19252	0.0536984	271.24	271.235	271.241	773.742	773.449	773.938	http://metlin.scripps.edu/metabo_list.php?mass_min=270.09&mass_max=270.39	286.298	857.177	877.794	5283.96	4317.51	6230.88
1240	M1220T443	2.94269	-2.22404	0.0538826	1220.46	1220.46	1220.46	442.936	442.68	443.097	http://metlin.scripps.edu/metabo_list.php?mass_min=1219.31&mass_max=1219.61	117.113	793.9	780.524	0	53.9396	141.113
1241	M501T271	1.35714	2.22017	0.0540037	501.27	501.265	501.273	270.824	268.582	279.182	http://metlin.scripps.edu/metabo_list.php?mass_min=500.12&mass_max=500.42	548.689	959.013	1495.41	1528.85	1178.67	1428.69
1242	M269T700	1.34481	2.18646	0.0541357	269.174	269.172	269.177	699.567	699.313	699.739	http://metlin.scripps.edu/metabo_list.php?mass_min=268.02&mass_max=268.32	563.196	1054.88	924.868	999.509	999.822	1615.07
1243	M641T424	2.08717	2.1888	0.0542702	641.274	641.269	641.278	423.511	422.811	424.158	http://metlin.scripps.edu/metabo_list.php?mass_min=640.12&mass_max=640.42	92.8839	189.822	441.315	500.092	965.899	1604.79
1244	M317T59	1.68001	-2.32637	0.0543413	317.114	317.113	317.114	58.8232	58.2553	59.2941	http://metlin.scripps.edu/metabo_list.php?mass_min=315.96&mass_max=316.26	1740.81	750.722	1144.68	510.2	785.374	369.084
1245	M191T310	1.53702	2.23323	0.054748	191.142	191.141	191.142	309.696	309.433	310.003	http://metlin.scripps.edu/metabo_list.php?mass_min=189.99&mass_max=190.29	12734.6	10371	11707.8	16392.9	15277.3	25068.2
1246	M119T465	1.63004	2.35022	0.0548355	119.087	119.087	119.087	465.43	463.664	485.352	http://metlin.scripps.edu/metabo_list.php?mass_min=117.94&mass_max=118.24	4231.96	1384.21	2416.39	7427.23	10364.1	9070.54
1247	M207T266	1.44505	2.20316	0.0548473	207.135	207.133	207.136	265.577	257.545	265.873	http://metlin.scripps.edu/metabo_list.php?mass_min=205.99&mass_max=206.29	4993.26	3306.61	3798.82	5344.93	3912.62	3969.53
1248	M443T8	1.42783	-2.38973	0.0548515	442.87	442.866	442.873	8.17918	2.45693	19.4464	http://metlin.scripps.edu/metabo_list.php?mass_min=441.72&mass_max=442.02	1316.18	1639.53	1539.94	299.694	1119.02	1261.27
1249	M346T558	2.28521	2.18271	0.0549394	346.241	346.24	346.242	557.599	556.647	567.392	http://metlin.scripps.edu/metabo_list.php?mass_min=345.09&mass_max=345.39	0	52.4504	408.591	810.113	697.838	1919.09
1250	M422T327	1.91861	2.30541	0.05495	422.159	422.156	422.161	326.85	326.484	327.045	http://metlin.scripps.edu/metabo_list.php?mass_min=421.01&mass_max=421.31	292.866	26.7398	303.6	499.806	372.28	333.386
1251	M408T147	1.98139	2.17223	0.0550162	408.158	408.154	408.16	146.539	144.892	146.928	http://metlin.scripps.edu/metabo_list.php?mass_min=407.01&mass_max=407.31	29.2706	175.705	306.592	832.562	653.258	837.018
1252	M305T231	1.17871	2.18698	0.0551738	305.136	305.135	305.139	231.22	230.233	231.653	http://metlin.scripps.edu/metabo_list.php?mass_min=303.99&mass_max=304.29	924.758	915.333	1191.96	1264.81	1059.37	1131.84
1253	M145T72	1.57725	2.18276	0.0552164	145.05	145.05	145.051	71.7401	70.05	79.9769	http://metlin.scripps.edu/metabo_list.php?mass_min=143.9&mass_max=144.2	144165	94536.7	115919	171821	124371	195519
1254	M442T612	1.63067	2.18102	0.055309	442.182	442.178	442.186	612.42	611.905	612.766	http://metlin.scripps.edu/metabo_list.php?mass_min=441.03&mass_max=441.33	154.32	314.365	68.3566	353.829	205.798	381.157
1255	M599T64	2.28967	2.17479	0.0553194	599.095	599.092	599.097	64.1248	63.7777	64.8069	http://metlin.scripps.edu/metabo_list.php?mass_min=597.94&mass_max=598.24	550.607	159.055	318.893	738.964	426.301	885.703
1256	M253T23	2.11801	-2.47796	0.0553296	253.14	253.139	253.141	23.221	22.9794	33.3829	http://metlin.scripps.edu/metabo_list.php?mass_min=251.99&mass_max=252.29	6176.69	7515.47	3937.06	1937.51	2316.15	2021.52
1257	M622T314	1.73143	2.28046	0.0554335	622.27	622.268	622.272	314.379	313.979	314.746	http://metlin.scripps.edu/metabo_list.php?mass_min=621.12&mass_max=621.42	713.487	819.111	1237.37	1481.43	2656.41	3270.06
1258	M1349T18_1	1.23403	2.27343	0.0554362	1348.74	1348.74	1348.74	18.4384	16.148	19.259	http://metlin.scripps.edu/metabo_list.php?mass_min=1347.59&mass_max=1347.89	1755.29	2130.94	2038.41	2394.89	1967.33	3303.52
1259	M135T293	1.9517	2.2602	0.0554697	135.086	135.085	135.088	292.811	292.268	295.199	http://metlin.scripps.edu/metabo_list.php?mass_min=133.94&mass_max=134.24	292.128	511.678	612.592	1353.74	1100.01	1440.25
1260	M552T514	1.56203	2.22233	0.0555479	552.321	552.315	552.322	513.592	513.04	513.853	http://metlin.scripps.edu/metabo_list.php?mass_min=551.17&mass_max=551.47	57.5168	319.047	397.17	339.714	538.952	477.002
1261	M314T91	1.78991	2.19663	0.0556284	314.14	314.138	314.144	90.6923	90.2227	90.9392	http://metlin.scripps.edu/metabo_list.php?mass_min=312.99&mass_max=313.29	294.057	61.0491	0	587.39	232.03	396.13
1262	M311T270	1.36855	-2.33356	0.0556475	311.128	311.127	311.132	269.892	269.335	270.364	http://metlin.scripps.edu/metabo_list.php?mass_min=309.98&mass_max=310.28	1255.88	1869.38	2145.98	857.228	984.808	1228.82
1263	M796T220	1.67904	2.21841	0.0556636	796.37	796.365	796.373	220.159	219.452	220.643	http://metlin.scripps.edu/metabo_list.php?mass_min=795.22&mass_max=795.52	1723.91	568.997	840.535	1688.13	2991.2	1565.6
1264	M327T571	1.82361	-2.33488	0.055687	327.18	327.179	327.181	571.079	567.643	571.72	http://metlin.scripps.edu/metabo_list.php?mass_min=326.03&mass_max=326.33	1076.37	2687.18	4347.21	2832.16	2162.24	1327.97
1265	M301T46	1.59688	-2.16891	0.055862	301.141	301.141	301.142	45.6604	44.6582	47.011	http://metlin.scripps.edu/metabo_list.php?mass_min=299.99&mass_max=300.29	2773.54	2186.33	3187.88	1541.76	946.835	938.232
1266	M402T531	1.72783	-2.31505	0.0558624	402.22	402.218	402.223	530.892	530.535	531.379	http://metlin.scripps.edu/metabo_list.php?mass_min=401.07&mass_max=401.37	815.828	2241.5	3401.31	2178.14	1215.4	2088.55
1267	M439T105	1.51752	-2.24084	0.0561519	439.121	439.119	439.121	105.268	104.043	105.885	http://metlin.scripps.edu/metabo_list.php?mass_min=437.97&mass_max=438.27	12504.3	7103.01	16437.2	5941.18	9535.81	10679.9
1268	M556T477	1.55977	-2.29231	0.0561531	556.332	556.331	556.333	477.03	476.986	477.289	http://metlin.scripps.edu/metabo_list.php?mass_min=555.18&mass_max=555.48	737.399	2339.95	1809.32	995.593	1110.5	847.942
1269	M308T92	1.54908	2.17088	0.0562196	308.195	308.192	308.197	91.8403	90.9857	93.8694	http://metlin.scripps.edu/metabo_list.php?mass_min=307.05&mass_max=307.35	282.308	860.272	231.039	1178.56	715.544	925.057
1270	M205T404	1.64843	2.18106	0.0562725	205.158	205.156	205.159	404.476	404.193	404.875	http://metlin.scripps.edu/metabo_list.php?mass_min=204.01&mass_max=204.31	313.701	257.39	263.493	626.344	552.047	1042.8
1271	M267T90	1.9389	-2.33686	0.0563466	267.268	267.267	267.268	89.6378	88.049	90.3502	http://metlin.scripps.edu/metabo_list.php?mass_min=266.12&mass_max=266.42	98177.3	49757.9	36418.9	41043.1	23994.3	21493.7
1272	M513T91	4.23096	-2.30537	0.0563746	513.182	513.18	513.187	91.0751	90.8422	91.4432	http://metlin.scripps.edu/metabo_list.php?mass_min=512.03&mass_max=512.33	225.254	394.203	1237.51	0	30.2678	56.4686
1273	M1224T6	1.25278	2.18321	0.0564424	1224.44	1224.43	1224.44	5.8401	2.96496	19.6412	http://metlin.scripps.edu/metabo_list.php?mass_min=1223.29&mass_max=1223.59	1402	945.322	1283.03	1903.73	1556.07	1309.4
1274	M325T73	1.85365	2.18287	0.0565622	325.112	325.111	325.113	73.2761	71.2739	77.7201	http://metlin.scripps.edu/metabo_list.php?mass_min=323.96&mass_max=324.26	17093.4	4663.39	15710.7	23546.6	17470.6	29205.6
1275	M474T345	1.29341	2.25799	0.0566482	474.232	474.229	474.234	345.432	345.188	346.004	http://metlin.scripps.edu/metabo_list.php?mass_min=473.08&mass_max=473.38	1239.13	1114.15	1210.1	1170.08	1385.07	1545.82
1276	M215T306	2.16794	2.16099	0.0566637	215.082	215.081	215.085	306.39	306.156	308.196	http://metlin.scripps.edu/metabo_list.php?mass_min=213.93&mass_max=214.23	253.753	204.849	142.392	871.858	350.735	524.027
1277	M469T297	1.35521	2.18088	0.0567044	469.187	469.184	469.19	297.354	296.714	297.823	http://metlin.scripps.edu/metabo_list.php?mass_min=468.04&mass_max=468.34	2443.36	3045.28	3116.37	4149.71	3808.23	3340.95
1278	M429T58	1.46929	2.16522	0.0568105	428.836	428.831	428.838	57.903	56.7569	58.6174	http://metlin.scripps.edu/metabo_list.php?mass_min=427.69&mass_max=427.99	1349.46	1560.74	934.334	1644.97	1683.62	1738.72
1279	M132T91_2	6.71832	-2.30043	0.0569375	132.237	132.235	132.238	90.7546	89.9083	92.0845	http://metlin.scripps.edu/metabo_list.php?mass_min=131.09&mass_max=131.39	625.094	900.376	1052.18	0	0	16.4835
1280	M110T71	1.51487	2.24336	0.0570913	110.063	110.061	110.068	70.9664	66.522	74.6027	http://metlin.scripps.edu/metabo_list.php?mass_min=108.91&mass_max=109.21	294.828	182.478	613.508	714.252	1018.55	1132.15
1281	M184T55	3.46819	-2.17108	0.0571026	183.964	183.963	183.966	54.9681	54.9289	55.7617	http://metlin.scripps.edu/metabo_list.php?mass_min=182.81&mass_max=183.11	172.599	505.923	1007.48	56.0695	0	0.771467
1282	M1112T17	1.20834	2.30465	0.0571412	1111.79	1111.79	1111.79	17.1128	14.562	19.4384	http://metlin.scripps.edu/metabo_list.php?mass_min=1110.64&mass_max=1110.94	2165.89	2554.09	1930.59	2217.32	2452.31	2608.59
1283	M347T104	2.95498	2.17824	0.0571607	347.099	347.097	347.1	103.966	103.077	104.046	http://metlin.scripps.edu/metabo_list.php?mass_min=345.95&mass_max=346.25	94.4072	620.722	0	703.32	254.391	1058.15
1284	M121T466	1.3836	2.18541	0.057241	121.103	121.102	121.103	465.902	464.18	477.289	http://metlin.scripps.edu/metabo_list.php?mass_min=119.95&mass_max=120.25	5424.99	6224.64	9115.64	10460.4	14207.6	13041.4
1285	M551T513	1.36139	2.18701	0.0573142	551.316	551.313	551.318	513.362	513.077	513.592	http://metlin.scripps.edu/metabo_list.php?mass_min=550.17&mass_max=550.47	1202.63	2224	1992.19	2123.59	3265.45	2484.22
1286	M345T69	1.91052	-2.16167	0.0575061	344.955	344.954	344.962	68.5583	68.034	83.3733	http://metlin.scripps.edu/metabo_list.php?mass_min=343.81&mass_max=344.11	4000.17	7910.43	6566.11	881.845	3429.07	382.135
1287	M567T544	1.69157	2.16592	0.0576008	567.282	567.279	567.286	544.177	543.849	544.703	http://metlin.scripps.edu/metabo_list.php?mass_min=566.13&mass_max=566.43	665.663	907.12	615.751	902.929	1221.55	921.815
1288	M277T79	3.34516	2.40113	0.0576846	277.087	277.083	277.089	79.4727	76.901	91.358	http://metlin.scripps.edu/metabo_list.php?mass_min=275.94&mass_max=276.24	2191.89	1131.92	1142.65	6974.18	3584.29	9384.66
1289	M554T20	1.40601	2.25845	0.0577873	554.462	554.46	554.467	19.9581	19.6265	20.4464	http://metlin.scripps.edu/metabo_list.php?mass_min=553.31&mass_max=553.61	432.591	535.151	739.484	672.595	724.808	679.013
1290	M273T962	1.14467	2.14154	0.0579113	273.175	273.172	273.177	961.623	961.027	962.619	http://metlin.scripps.edu/metabo_list.php?mass_min=272.03&mass_max=272.33	1700.84	1970.61	1435.82	1775.49	1868.79	2107.71
1291	M137T229	1.69857	-2.21255	0.0579618	137.128	137.124	137.131	229.244	220.643	230.59	http://metlin.scripps.edu/metabo_list.php?mass_min=135.98&mass_max=136.28	557.652	1494.59	885.677	421.203	339.908	636.06
1292	M213T215	2.75008	-2.32622	0.0580568	213.078	213.078	213.078	214.664	214.614	215.386	http://metlin.scripps.edu/metabo_list.php?mass_min=211.93&mass_max=212.23	39.6671	133.666	319.77	225.604	26.6869	81.5722
1293	M233T67	2.14173	-2.23115	0.0580634	232.921	232.919	232.923	66.9002	64.3033	68.5611	http://metlin.scripps.edu/metabo_list.php?mass_min=231.77&mass_max=232.07	291.633	871.475	679.761	236.44	537.524	30.2062
1294	M165T220	1.2045	2.25328	0.0580777	165.125	165.124	165.127	220.372	219.956	221.058	http://metlin.scripps.edu/metabo_list.php?mass_min=163.98&mass_max=164.28	1201.71	1495.76	1487.42	1795.55	1943.19	2176.92
1295	M500T4	1.17127	2.28546	0.0581379	499.905	499.903	499.906	3.56322	2.54699	5.32838	http://metlin.scripps.edu/metabo_list.php?mass_min=498.76&mass_max=499.06	12729.9	7613.26	11576.5	12249.2	13574.8	11557.2
1296	M369T265	1.56492	2.21653	0.0581692	369.123	369.121	369.126	264.938	264.57	265.575	http://metlin.scripps.edu/metabo_list.php?mass_min=367.97&mass_max=368.27	1153.3	1076.48	1279.64	2340.68	1814.06	2931.81
1297	M149T685	1.52749	-2.13779	0.0582972	149.031	149.029	149.031	685.091	683.891	685.702	http://metlin.scripps.edu/metabo_list.php?mass_min=147.88&mass_max=148.18	2066.03	1906.72	1545.53	1135.44	504.841	814.564
1298	M305T106	2.32119	2.25443	0.0584134	305.185	305.184	305.187	105.624	104.084	107.367	http://metlin.scripps.edu/metabo_list.php?mass_min=304.03&mass_max=304.33	204.546	301.164	329.744	1322.76	788.68	781.291
1299	M151T55	1.3554	-2.13592	0.058515	151.034	151.033	151.036	54.5454	51.725	55.7154	http://metlin.scripps.edu/metabo_list.php?mass_min=149.88&mass_max=150.18	1560.64	2470.7	2819.57	1310.85	1256.99	1334.69
1300	M809T462_1	1.39679	2.15102	0.058539	808.541	808.541	808.542	461.98	461.853	462.165	http://metlin.scripps.edu/metabo_list.php?mass_min=807.39&mass_max=807.69	1225.27	1407.44	1758.63	2372.98	3428.69	3131.13
1301	M221T64	1.48855	2.28832	0.058553	221.025	221.025	221.026	63.5157	63.1169	64.3203	http://metlin.scripps.edu/metabo_list.php?mass_min=219.88&mass_max=220.18	3021.04	1747.85	2956.08	3923.36	3053.95	3824.17
1302	M809T462_2	1.38275	2.15045	0.0588452	808.545	808.544	808.546	462.102	461.889	462.33	http://metlin.scripps.edu/metabo_list.php?mass_min=807.39&mass_max=807.69	1254.47	1505	1758.63	2372.73	3426.11	3133.46
1303	M274T76	1.58743	2.1513	0.0590984	274.101	274.1	274.103	75.7777	75.0951	78.1445	http://metlin.scripps.edu/metabo_list.php?mass_min=272.95&mass_max=273.25	2204.93	979.694	2521.96	4668.01	2885.85	4059.61
1304	M375T246	1.76104	2.22383	0.0594756	375.155	375.153	375.158	245.654	244.908	246.412	http://metlin.scripps.edu/metabo_list.php?mass_min=374.01&mass_max=374.31	970.335	511.696	1335.42	2346.08	1357.69	3294.31
1305	M897T382	2.21299	2.28679	0.0595	897.449	897.446	897.453	382.3	367.876	394.115	http://metlin.scripps.edu/metabo_list.php?mass_min=896.3&mass_max=896.6	1157.06	1225.38	1515.1	5292.68	3559.4	9147.35
1306	M401T531	1.72304	-2.32636	0.0596011	401.218	401.217	401.219	530.943	530.535	531.235	http://metlin.scripps.edu/metabo_list.php?mass_min=400.07&mass_max=400.37	3714.73	9450	14138.7	9512.47	6842.28	8534.8
1307	M465T235	2.18571	2.12398	0.0599803	465.172	465.171	465.176	235.38	234.94	236.34	http://metlin.scripps.edu/metabo_list.php?mass_min=464.02&mass_max=464.32	84.8472	109.882	42.3459	216.846	249.062	370.406
1308	M231T674	1.20313	-2.14143	0.0599982	231.157	231.156	231.159	674.12	673.41	674.358	http://metlin.scripps.edu/metabo_list.php?mass_min=230.01&mass_max=230.31	1954.58	1594.88	1512.07	1624.87	1231.62	1395.8
1309	M405T207	1.46077	2.126	0.0600774	405.171	405.169	405.172	206.541	205.931	207.314	http://metlin.scripps.edu/metabo_list.php?mass_min=404.02&mass_max=404.32	268.367	251.054	233.12	462.536	383.79	668.278
1310	M933T478	1.89885	-2.29036	0.0601099	933.422	933.419	933.425	477.842	476.986	485.554	http://metlin.scripps.edu/metabo_list.php?mass_min=932.27&mass_max=932.57	810.024	1298.26	1144.59	320.776	747.116	710.189
1311	M191T468	1.46477	2.11788	0.0602462	191.176	191.175	191.178	467.676	463.172	475.745	http://metlin.scripps.edu/metabo_list.php?mass_min=190.03&mass_max=190.33	880.275	1213.31	1266.76	1250.15	2578.48	2294.01
1312	M290T774	2.75841	2.11902	0.0603181	290.256	290.254	290.257	773.788	773.309	773.979	http://metlin.scripps.edu/metabo_list.php?mass_min=289.11&mass_max=289.41	0	0	0	1317.92	942.712	1433.36
1313	M180T72	1.70635	2.13892	0.0604252	180.086	180.086	180.088	72.3278	70.2658	79.923	http://metlin.scripps.edu/metabo_list.php?mass_min=178.94&mass_max=179.24	6438.98	12700.1	15813	23968.1	12478.7	26722.4
1314	M309T65	1.79541	2.12732	0.0604599	309.051	309.048	309.054	64.506	63.5741	75.7237	http://metlin.scripps.edu/metabo_list.php?mass_min=307.9&mass_max=308.2	3184.96	1095.07	2185.13	2952.75	3458.82	3463.59
1315	M409T219	1.27614	2.11449	0.0605978	409.18	409.178	409.183	218.948	210.599	219.952	http://metlin.scripps.edu/metabo_list.php?mass_min=408.03&mass_max=408.33	20836	10218.4	15741	20793.8	25050.1	19154.6
1316	M838T367	1.59561	2.12185	0.0607579	838.357	838.353	838.358	367.408	367.105	367.748	http://metlin.scripps.edu/metabo_list.php?mass_min=837.21&mass_max=837.51	4306.07	2629.65	3872.41	6237.84	4489.63	7150.78
1317	M411T309	1.28536	2.12003	0.0609499	411.174	411.17	411.176	309.433	309.158	309.917	http://metlin.scripps.edu/metabo_list.php?mass_min=410.02&mass_max=410.32	525.622	442.781	708.524	578.12	736.129	516.985
1318	M259T306	1.28844	2.16204	0.0610315	259.095	259.094	259.096	306.424	296.616	322.596	http://metlin.scripps.edu/metabo_list.php?mass_min=257.95&mass_max=258.25	14128.3	17369.9	19034.7	22923.3	23659.9	16661.3
1319	M361T135	2.10558	2.19731	0.0611039	361.138	361.136	361.139	134.838	133.807	136.274	http://metlin.scripps.edu/metabo_list.php?mass_min=359.99&mass_max=360.29	385.606	705.415	450.012	988.91	722.069	1555.48
1320	M343T91	2.67764	-2.12187	0.0612081	343.158	343.157	343.162	91.2109	91.0722	91.4217	http://metlin.scripps.edu/metabo_list.php?mass_min=342.01&mass_max=342.31	318.342	596.728	603.178	0	31.7868	333.8
1321	M163T415	14.6365	-2.39837	0.0614738	163.06	163.059	163.062	415.109	414.582	416.549	http://metlin.scripps.edu/metabo_list.php?mass_min=161.91&mass_max=162.21	14838.3	68332.6	82446.5	1712.13	1093.89	1544.64
1322	M395T258	1.81277	2.24329	0.0614757	395.114	395.111	395.117	257.96	256.295	258.258	http://metlin.scripps.edu/metabo_list.php?mass_min=393.96&mass_max=394.26	423.956	499.24	703.862	1060.57	653.439	2178.16
1323	M164T337	4.01895	-2.37775	0.0619325	164.119	164.117	164.121	337.054	336.623	337.439	http://metlin.scripps.edu/metabo_list.php?mass_min=162.97&mass_max=163.27	1040.66	5040.22	4910.14	434.63	476.675	464.977
1324	M566T258	1.7143	2.24463	0.0620533	566.243	566.241	566.246	257.786	257.375	258.132	http://metlin.scripps.edu/metabo_list.php?mass_min=565.09&mass_max=565.39	2537.98	3076.66	4370.4	5612.2	7333.78	12395
1325	M279T67	1.66269	2.10771	0.0620862	279.042	279.04	279.047	66.9449	63.2742	75.1064	http://metlin.scripps.edu/metabo_list.php?mass_min=277.89&mass_max=278.19	5651.76	3628.54	3748.03	7451.58	5870.67	7654.81
1326	M86T69	6.56476	-2.37579	0.062615	86.0959	86.095	86.0966	69.129	67.53	78.6231	http://metlin.scripps.edu/metabo_list.php?mass_min=84.95&mass_max=85.25	5317.56	15084.4	19570.2	338.384	1333.72	814.145
1327	M213T477	1.70057	-2.1974	0.0627306	213.041	213.04	213.043	477.263	476.775	486.011	http://metlin.scripps.edu/metabo_list.php?mass_min=211.89&mass_max=212.19	1365.73	5170.71	4939.03	1158.69	2536.11	2416.83
1328	M167T211	1.26027	2.2689	0.0628175	167.107	167.106	167.109	210.936	210.432	211.35	http://metlin.scripps.edu/metabo_list.php?mass_min=165.96&mass_max=166.26	2602.46	2833.52	2604.18	3687.84	3448.11	4063.55
1329	M443T55_2	5.05687	-2.29708	0.0629138	443.163	443.161	443.165	55.2575	55.0863	55.4951	http://metlin.scripps.edu/metabo_list.php?mass_min=442.01&mass_max=442.31	1510.39	1075.74	772.036	266.551	131.528	0
1330	M313T46	1.57474	-2.14403	0.0630069	313.308	313.304	313.309	46.3422	40.8077	51.9211	http://metlin.scripps.edu/metabo_list.php?mass_min=312.16&mass_max=312.46	3178.86	2901.88	3304.88	1413.94	1230.82	1204.76
1331	M543T68	1.6323	2.12313	0.0630532	543.13	543.129	543.133	67.9929	60.6836	69.2566	http://metlin.scripps.edu/metabo_list.php?mass_min=541.98&mass_max=542.28	3027.84	3260.48	4935.6	5394.34	4744.81	6579.71
1332	M473T297	1.28789	2.19398	0.0632419	473.141	473.14	473.143	297.35	296.81	307.412	http://metlin.scripps.edu/metabo_list.php?mass_min=471.99&mass_max=472.29	9299.46	10161.2	9998.75	12197.2	11375.4	10610.2
1333	M768T477	2.23923	-2.22265	0.0633739	768.355	768.353	768.357	477.237	476.379	484.802	http://metlin.scripps.edu/metabo_list.php?mass_min=767.2&mass_max=767.5	365.924	1788.49	1273.37	53.4694	397.052	443.753
1334	M307T87	1.71433	-2.12373	0.0634296	306.999	306.998	307	86.8138	86.3772	86.9763	http://metlin.scripps.edu/metabo_list.php?mass_min=305.85&mass_max=306.15	8931.68	12949.1	12929.4	2638.01	6725.15	1660.5
1335	M323T66	5.93219	-2.27771	0.0635056	322.83	322.83	322.831	66.0405	65.5943	66.3578	http://metlin.scripps.edu/metabo_list.php?mass_min=321.68&mass_max=321.98	174.011	690.836	248.314	0	0	0
1336	M515T324	1.60703	2.08648	0.0635448	515.208	515.206	515.212	324.019	323.572	324.316	http://metlin.scripps.edu/metabo_list.php?mass_min=514.06&mass_max=514.36	329.514	611.945	1654.94	1792.49	1600.55	2393.96
1337	M174T105	1.22577	-2.10867	0.0636891	174.058	174.058	174.059	104.832	104.043	105.885	http://metlin.scripps.edu/metabo_list.php?mass_min=172.91&mass_max=173.21	18611.8	17811.7	24074.1	14235.2	18532.6	19345.6
1338	M295T55	3.06315	-2.34981	0.0637163	295.194	295.192	295.195	55.4434	54.8806	55.7617	http://metlin.scripps.edu/metabo_list.php?mass_min=294.04&mass_max=294.34	9405.08	6968.43	6904.18	1625.15	1829.26	946.111
1339	M271T485	1.60037	-2.11474	0.0637526	271.242	271.241	271.243	484.604	476.473	486.011	http://metlin.scripps.edu/metabo_list.php?mass_min=270.09&mass_max=270.39	20038.7	58364.8	37702.7	12477.7	27235.6	19400
1340	M267T133	2.31449	-2.27288	0.06385	267.267	267.266	267.267	133.115	119.113	145.809	http://metlin.scripps.edu/metabo_list.php?mass_min=266.12&mass_max=266.42	110845	57072	30373.6	14231.5	19969.4	23653.4
1341	M509T442	1.77551	-2.21643	0.0640022	509.236	509.235	509.237	441.677	441.437	441.927	http://metlin.scripps.edu/metabo_list.php?mass_min=508.09&mass_max=508.39	3535.23	10134.8	18919.9	3609.25	6412.13	6351.78
1342	M312T197	1.57131	2.08637	0.0640028	312.164	312.163	312.165	197.411	189.151	198.517	http://metlin.scripps.edu/metabo_list.php?mass_min=311.01&mass_max=311.31	3739.39	4367.11	5051.54	6557.08	5178.18	6420.65
1343	M290T485	1.95547	-2.22245	0.0641032	290.256	290.254	290.258	485.228	476.379	486.058	http://metlin.scripps.edu/metabo_list.php?mass_min=289.11&mass_max=289.41	1158.41	5524.85	4094.46	774.956	1618.12	1241.63
1344	M1349T4	1.20199	-2.10617	0.0643179	1348.74	1348.74	1348.75	4.16025	2.69799	5.8401	http://metlin.scripps.edu/metabo_list.php?mass_min=1347.59&mass_max=1347.89	2195.12	2606.88	2365.31	2373.99	2557.44	1766.27
1345	M211T494	1.36894	2.22279	0.0643209	211.132	211.13	211.134	494	493.696	495.137	http://metlin.scripps.edu/metabo_list.php?mass_min=209.98&mass_max=210.28	714.592	641.025	537.293	878.068	1073.35	1113.91
1346	M135T465	1.37387	2.17716	0.0647069	135.118	135.117	135.119	464.672	462.898	477.03	http://metlin.scripps.edu/metabo_list.php?mass_min=133.97&mass_max=134.27	3526.09	3273.78	5144.97	6223.98	8844.59	8188.65
1347	M325T208	1.66577	2.14312	0.0647795	325.138	325.137	325.139	207.857	207.444	208.215	http://metlin.scripps.edu/metabo_list.php?mass_min=323.99&mass_max=324.29	2205.18	253.584	2303.66	3334.85	3104.37	4707.38
1348	M147T459	1.39239	2.07781	0.0648935	147.114	147.113	147.116	459.458	457.82	460.637	http://metlin.scripps.edu/metabo_list.php?mass_min=145.96&mass_max=146.26	1287.33	1262.52	1729.68	2302.76	3518.52	2589.32
1349	M461T477	1.78145	-2.15341	0.0649778	461.094	461.092	461.096	477.038	476.526	483.593	http://metlin.scripps.edu/metabo_list.php?mass_min=459.94&mass_max=460.24	2985.34	4492.53	5091.95	1376.43	2693.17	2646.97
1350	M385T912	1.14933	-2.10576	0.0651295	385.154	385.152	385.156	912.098	910.996	912.586	http://metlin.scripps.edu/metabo_list.php?mass_min=384&mass_max=384.3	1259.78	1139.46	1147.52	1099.53	854.598	1002.48
1351	M138T94	2.28275	2.11462	0.0652557	138.088	138.085	138.091	94.0357	93.4435	98.3189	http://metlin.scripps.edu/metabo_list.php?mass_min=136.94&mass_max=137.24	1100.13	2097.55	653.33	5318.41	1908.77	4234.35
1352	M497T477_1	1.69159	-2.15755	0.0653216	497.119	497.118	497.122	477.026	476.473	484.604	http://metlin.scripps.edu/metabo_list.php?mass_min=495.97&mass_max=496.27	5290.94	9124.34	8299.44	2117.52	5432.29	4568.16
1353	M145T189	1.27949	2.11192	0.0653284	145.049	145.049	145.055	189.221	176.124	190.065	http://metlin.scripps.edu/metabo_list.php?mass_min=143.9&mass_max=144.2	1917.56	3105.64	3141.65	3240.69	2616.67	3681.43
1354	M286T90	1.71258	-2.222	0.0655966	286.282	286.281	286.282	89.7435	88.049	101.014	http://metlin.scripps.edu/metabo_list.php?mass_min=285.13&mass_max=285.43	58302.3	26158.3	40654.2	16652.8	20844.2	14588.1
1355	M413T418	2.04812	2.10214	0.0657296	413.122	413.121	413.125	418.254	417.803	419.068	http://metlin.scripps.edu/metabo_list.php?mass_min=411.97&mass_max=412.27	406.581	793.206	131.424	2085.21	1786.95	3329.06
1356	M239T89	2.09027	-2.28947	0.0657877	239.237	239.236	239.237	89.472	88.049	90.3502	http://metlin.scripps.edu/metabo_list.php?mass_min=238.09&mass_max=238.39	56045	26559.4	21325	16103.4	10047.5	9465.57
1357	M749T484	2.55868	-2.18744	0.0657904	749.34	749.339	749.345	483.54	476.228	484.802	http://metlin.scripps.edu/metabo_list.php?mass_min=748.19&mass_max=748.49	25.7456	1140.18	716.052	0	295.041	178.949
1358	M549T63	1.42484	2.07892	0.0658049	548.997	548.995	549	63.4148	62.613	64.3203	http://metlin.scripps.edu/metabo_list.php?mass_min=547.85&mass_max=548.15	2484.14	2111.32	1874.5	2516.96	2794.55	2910.73
1359	M422T208	1.73766	2.20413	0.0658086	422.186	422.179	422.188	207.663	206.443	208.608	http://metlin.scripps.edu/metabo_list.php?mass_min=421.04&mass_max=421.34	516.6	594.179	525.634	2047.53	1802.3	1580.87
1360	M627T314	2.14893	2.09748	0.0659041	627.227	627.226	627.231	314.288	313.992	314.746	http://metlin.scripps.edu/metabo_list.php?mass_min=626.08&mass_max=626.38	0	224.552	257.325	483.937	847.33	1129.7
1361	M228T5_2	2.20674	2.13299	0.0659893	228.119	228.119	228.12	4.91121	2.61898	10.8744	http://metlin.scripps.edu/metabo_list.php?mass_min=226.97&mass_max=227.27	0	0	0	3807.54	3272.88	6145.96
1362	M484T490	1.40118	2.10061	0.0660004	484.264	484.262	484.266	490.307	490.17	490.601	http://metlin.scripps.edu/metabo_list.php?mass_min=483.11&mass_max=483.41	159.907	360.386	363.052	466.017	548.848	322.384
1363	M351T532	1.33758	2.13997	0.0660477	351.252	351.25	351.254	531.94	531.242	532.216	http://metlin.scripps.edu/metabo_list.php?mass_min=350.1&mass_max=350.4	721.57	1426.04	788.701	1278.89	1521.51	986.742
1364	M201T31	4.35811	-2.31656	0.0662542	201.183	201.183	201.184	31.1341	27.742	33.7137	http://metlin.scripps.edu/metabo_list.php?mass_min=200.03&mass_max=200.33	27477.8	14155.9	10728	2114.38	2281.73	1532.27
1365	M137T258	1.98945	2.17004	0.0664965	137.097	137.096	137.102	257.763	257.375	260.066	http://metlin.scripps.edu/metabo_list.php?mass_min=135.95&mass_max=136.25	721.258	404.383	1200.94	1568.95	2307.27	4414
1366	M672T370	3.78507	2.26359	0.0665307	672.293	672.293	672.297	370.127	369.571	370.693	http://metlin.scripps.edu/metabo_list.php?mass_min=671.14&mass_max=671.44	0	80.2833	223.015	108.907	1301.48	1178.36
1367	M160T17	1.48089	2.08213	0.0665383	159.968	159.967	159.968	17.4249	2.48253	19.6412	http://metlin.scripps.edu/metabo_list.php?mass_min=158.82&mass_max=159.12	1056.82	972.929	2222.78	1651.88	1822.92	2186.01
1368	M115T207	1.82962	2.14952	0.0665396	115.044	115.042	115.045	207.025	206.845	207.549	http://metlin.scripps.edu/metabo_list.php?mass_min=113.89&mass_max=114.19	105.157	76.1034	96.0132	475.528	653.887	638.455
1369	M481T348	1.28692	2.06211	0.0666349	481.201	481.198	481.204	348.125	347.771	348.821	http://metlin.scripps.edu/metabo_list.php?mass_min=480.05&mass_max=480.35	2410.88	2189.85	2038.67	2726.12	2334.65	3443.1
1370	M175T105	1.3062	-2.10355	0.0666965	175.064	175.062	175.065	105.159	104.043	106.359	http://metlin.scripps.edu/metabo_list.php?mass_min=173.91&mass_max=174.21	1610.86	1484.31	2004.19	1070.23	1221.97	1831.78
1371	M448T322	2.05798	2.05721	0.0667013	448.219	448.217	448.223	322.171	321.443	322.762	http://metlin.scripps.edu/metabo_list.php?mass_min=447.07&mass_max=447.37	348.491	191.946	0	497.293	295.719	727.922
1372	M425T207	1.29935	2.27982	0.0668217	425.142	425.141	425.143	207.091	206.588	207.523	http://metlin.scripps.edu/metabo_list.php?mass_min=423.99&mass_max=424.29	14908.2	15309.1	14429.3	23557.3	23172.5	21345
1373	M255T73	2.58447	2.19023	0.066919	255.106	255.104	255.106	73.351	71.8603	75.6101	http://metlin.scripps.edu/metabo_list.php?mass_min=253.96&mass_max=254.26	1609.38	1423.92	3061.8	5715.3	3680.76	7788.99
1374	M473T323	1.36263	2.06358	0.0669761	473.144	473.142	473.146	322.668	320.595	323.019	http://metlin.scripps.edu/metabo_list.php?mass_min=471.99&mass_max=472.29	2167.26	2767.3	2210.05	3331.61	3134.79	2540.86
1375	M425T56	4.2785	-2.30058	0.0670658	425.151	425.148	425.153	55.8806	54.8806	56.2407	http://metlin.scripps.edu/metabo_list.php?mass_min=424&mass_max=424.3	3398.17	2037.46	1624.07	438.057	424.95	291.201
1376	M1000T348	1.25485	2.05445	0.067158	1000.46	1000.45	1000.46	347.642	346.88	348.171	http://metlin.scripps.edu/metabo_list.php?mass_min=999.31&mass_max=999.61	907.518	945.358	1140.92	1318.9	1687.45	1762.57
1377	M821T484	2.11224	-2.2106	0.0672585	821.398	821.397	821.401	483.838	483.593	484.104	http://metlin.scripps.edu/metabo_list.php?mass_min=820.25&mass_max=820.55	5281.2	26193.9	17980.2	3168.1	8004.72	5528.13
1378	M217T19	1.26021	2.06373	0.0673548	216.922	216.922	216.923	18.6248	12.5399	19.9459	http://metlin.scripps.edu/metabo_list.php?mass_min=215.77&mass_max=216.07	671.023	787.029	449.904	824.479	568.258	785.863
1379	M461T557	1.23788	2.07226	0.0674476	461.232	461.229	461.235	556.805	548.02	560.407	http://metlin.scripps.edu/metabo_list.php?mass_min=460.08&mass_max=460.38	2224.36	3533.93	3439.62	4034.32	3559.34	4380.1
1380	M542T464	1.504	2.08131	0.067502	542.481	542.48	542.483	463.741	462.486	476.883	http://metlin.scripps.edu/metabo_list.php?mass_min=541.33&mass_max=541.63	752.986	1096.54	1393.02	1915.7	2929.57	2518.6
1381	M485T404	1.49421	2.08825	0.0677191	485.223	485.22	485.227	403.887	403.491	404.649	http://metlin.scripps.edu/metabo_list.php?mass_min=484.07&mass_max=484.37	84.3096	466.08	370.87	656.894	708.327	553.266
1382	M541T59	4.88253	-2.16731	0.0678881	540.743	540.742	540.744	59.2767	58.4746	61.0493	http://metlin.scripps.edu/metabo_list.php?mass_min=539.59&mass_max=539.89	0	544.813	182.09	0	0	0
1383	M473T450	3.50953	2.16467	0.0679686	473.191	473.184	473.193	450.31	449.878	450.742	http://metlin.scripps.edu/metabo_list.php?mass_min=472.04&mass_max=472.34	242.962	40.2409	138.568	438.064	812.367	730.717
1384	M384T68	1.45077	2.09162	0.0679743	384.083	384.081	384.084	67.8597	66.6443	68.9894	http://metlin.scripps.edu/metabo_list.php?mass_min=382.93&mass_max=383.23	5086.18	5052.83	5290.21	6388.49	6428.34	5947.78
1385	M593T68	2.6518	-2.14657	0.0680041	592.849	592.849	592.851	67.9819	67.849	68.057	http://metlin.scripps.edu/metabo_list.php?mass_min=591.7&mass_max=592	354.335	1396.88	578.809	0	384.451	0
1386	M167T252	1.64424	2.05674	0.0680469	167.074	167.071	167.078	251.961	251.197	253.716	http://metlin.scripps.edu/metabo_list.php?mass_min=165.92&mass_max=166.22	488.571	677.977	775.152	1373.35	758.146	1047.35
1387	M820T484	2.09482	-2.18611	0.0682292	820.395	820.394	820.398	483.89	483.593	484.122	http://metlin.scripps.edu/metabo_list.php?mass_min=819.24&mass_max=819.54	12618.5	58987.8	42325.3	7075.23	19316.4	12378.8
1388	M668T493	1.52703	2.08982	0.0683478	668.331	668.33	668.334	493.238	492.617	493.887	http://metlin.scripps.edu/metabo_list.php?mass_min=667.18&mass_max=667.48	509.463	1075.44	754.33	1149.72	1082.94	1191.53
1389	M847T465	1.20989	2.09318	0.0685094	847.422	847.418	847.424	464.781	462.486	466.137	http://metlin.scripps.edu/metabo_list.php?mass_min=846.27&mass_max=846.57	2901.94	3136.44	3426.46	4188.05	5024.29	4985.41
1390	M289T774	2.29388	2.04156	0.0686765	289.251	289.247	289.253	773.707	773.309	774.105	http://metlin.scripps.edu/metabo_list.php?mass_min=288.1&mass_max=288.4	1001.93	1060.44	874.685	5835.26	4922.42	6668.22
1391	M502T482	3.76704	-2.2911	0.0687095	502.288	502.285	502.292	481.999	476.785	485.852	http://metlin.scripps.edu/metabo_list.php?mass_min=501.14&mass_max=501.44	478.394	4697.95	993.894	255.537	753.332	616.861
1392	M666T370	2.27114	2.12817	0.0687624	666.332	666.33	666.334	370.074	363.986	372.29	http://metlin.scripps.edu/metabo_list.php?mass_min=665.18&mass_max=665.48	1530.98	2834.73	5168.78	3124.45	8841.23	8186.83
1393	M352T435	4.44219	2.23047	0.0687871	352.218	352.216	352.221	434.655	434.115	442.431	http://metlin.scripps.edu/metabo_list.php?mass_min=351.07&mass_max=351.37	0	0	240.154	534.681	918.992	789.652
1394	M147T233	2.13827	2.19177	0.0689854	147.045	147.045	147.047	232.763	232.419	233.327	http://metlin.scripps.edu/metabo_list.php?mass_min=145.9&mass_max=146.2	5178.69	11994.3	9943.16	19360.2	11983	42961.2
1395	M403T332	3.17109	2.21581	0.0691731	403.191	403.185	403.193	332.194	331.585	332.396	http://metlin.scripps.edu/metabo_list.php?mass_min=402.04&mass_max=402.34	285.64	143.899	448.498	915.017	860.663	2178.89
1396	M785T431	1.35836	2.06236	0.0693213	785.354	785.353	785.357	431.008	430.602	431.224	http://metlin.scripps.edu/metabo_list.php?mass_min=784.2&mass_max=784.5	977.667	601.058	766.93	1092.88	861.998	1265.96
1397	M987T478	1.49204	-2.04735	0.0694017	987.381	987.379	987.385	478.499	477.038	479.757	http://metlin.scripps.edu/metabo_list.php?mass_min=986.23&mass_max=986.53	589.463	1230.79	1038.75	237.98	915.942	919.297
1398	M97T70	1.60715	2.03213	0.0695575	97.0287	97.0284	97.0291	70.2658	69.6738	75.5991	http://metlin.scripps.edu/metabo_list.php?mass_min=95.88&mass_max=96.18	11476.7	6820.68	8889.89	13497.4	10808	16434.4
1399	M134T91	1.80399	-2.25152	0.0696312	134.088	134.084	134.092	90.9392	90.7252	93.2448	http://metlin.scripps.edu/metabo_list.php?mass_min=132.94&mass_max=133.24	4012.44	9062.93	9577.92	2565.32	3287.53	3676.72
1400	M895T486	2.31282	-2.06293	0.0696341	895.392	895.386	895.393	485.557	476.473	485.959	http://metlin.scripps.edu/metabo_list.php?mass_min=894.24&mass_max=894.54	26.7643	451.783	389.871	0	282.256	54.4592
1401	M971T478	1.48111	-2.05732	0.0696932	971.407	971.405	971.41	477.891	476.986	486.328	http://metlin.scripps.edu/metabo_list.php?mass_min=970.26&mass_max=970.56	23915.7	46245.9	43854.5	14723	26403.2	36467.6
1402	M308T228	1.6911	2.18153	0.0698358	308.082	308.081	308.085	227.541	227.205	228.523	http://metlin.scripps.edu/metabo_list.php?mass_min=306.93&mass_max=307.23	619.35	906.531	872.292	1035.23	685.862	1673.13
1403	M497T307	1.67385	2.07612	0.0699027	497.201	497.199	497.204	307.457	307.143	308.218	http://metlin.scripps.edu/metabo_list.php?mass_min=496.05&mass_max=496.35	870.327	882.984	1221.91	1713.12	1758.68	3742.48
1404	M299T754	1.53808	-2.1072	0.0702248	299.149	299.147	299.15	754.142	753.492	755.269	http://metlin.scripps.edu/metabo_list.php?mass_min=298&mass_max=298.3	3605.24	8811.85	8792.32	7444.01	5179.62	8430.77
1405	M634T569	3.58632	-2.11603	0.070368	634.26	634.257	634.26	569.29	569.06	569.581	http://metlin.scripps.edu/metabo_list.php?mass_min=633.11&mass_max=633.41	0	259.284	597.102	428.398	60.9853	55.9533
1406	M291T431	1.52817	2.02672	0.0703888	291.077	291.077	291.078	431.304	431.092	442.985	http://metlin.scripps.edu/metabo_list.php?mass_min=289.93&mass_max=290.23	482.221	504.796	570.715	697.642	1111.41	956.456
1407	M121T90	2.19575	-2.1423	0.0704939	121.085	121.085	121.086	89.8702	89.7172	90.0658	http://metlin.scripps.edu/metabo_list.php?mass_min=119.94&mass_max=120.24	3100.68	9644.3	8079.21	1117.75	1274.93	3922.32
1408	M425T566	1.4565	2.02201	0.0707739	425.189	425.186	425.189	566.129	560.179	567.184	http://metlin.scripps.edu/metabo_list.php?mass_min=424.04&mass_max=424.34	388.577	392.281	356.195	676.659	472.945	538.254
1409	M452T354	2.14767	2.01973	0.0710993	452.116	452.111	452.117	353.762	353.212	354.944	http://metlin.scripps.edu/metabo_list.php?mass_min=450.97&mass_max=451.27	97.9608	0	458.344	638.205	359.598	1110.76
1410	M145T54	3.22022	-2.24595	0.0712206	145.016	145.014	145.022	53.5993	51.7174	56.5042	http://metlin.scripps.edu/metabo_list.php?mass_min=143.87&mass_max=144.17	3113.48	1737.92	1056.11	340.74	300.713	336.881
1411	M895T68	1.87749	2.04943	0.0712964	895.17	895.167	895.173	68.034	67.6521	68.4856	http://metlin.scripps.edu/metabo_list.php?mass_min=894.02&mass_max=894.32	522.888	658.24	618.408	855.008	992.843	524.949
1412	M299T266	2.20595	2.04547	0.0713333	299.136	299.136	299.141	265.575	265.305	266.063	http://metlin.scripps.edu/metabo_list.php?mass_min=297.99&mass_max=298.29	354.614	5.52704	297.614	616.299	169.831	597.91
1413	M552T319	1.89496	2.02082	0.071541	552.238	552.237	552.239	319.485	319.139	319.784	http://metlin.scripps.edu/metabo_list.php?mass_min=551.09&mass_max=551.39	897.454	704.823	943.315	1510.95	946.384	1043.12
1414	M913T391	3.81569	2.22879	0.0715648	913.444	913.438	913.447	391.372	385.012	391.959	http://metlin.scripps.edu/metabo_list.php?mass_min=912.29&mass_max=912.59	0	311.386	769.355	1811.95	1085.89	6383.44
1415	M735T583	1.53833	2.01525	0.0716303	735.393	735.389	735.396	583.174	582.686	583.323	http://metlin.scripps.edu/metabo_list.php?mass_min=734.24&mass_max=734.54	1127.54	1110.63	1042.56	1838.29	1598.08	1508.53
1416	M401T155	1.30251	2.04545	0.071656	401.121	401.119	401.123	154.98	153.961	155.716	http://metlin.scripps.edu/metabo_list.php?mass_min=399.97&mass_max=400.27	1248.59	2625.86	2467.78	2809.65	3378.68	3813.81
1417	M795T451	1.1826	2.17926	0.0716584	795.456	795.454	795.457	451.033	450.662	451.821	http://metlin.scripps.edu/metabo_list.php?mass_min=794.31&mass_max=794.61	65649.7	39331.7	59565.9	74596.1	76065.5	74818.9
1418	M487T276	1.46691	2.02281	0.0716799	487.213	487.209	487.216	276.292	275.78	291.004	http://metlin.scripps.edu/metabo_list.php?mass_min=486.06&mass_max=486.36	503.177	852.234	645.313	1114.27	1136.62	643.829
1419	M539T124	1.51616	2.04054	0.0717285	539.14	539.135	539.142	123.787	122.724	126.6	http://metlin.scripps.edu/metabo_list.php?mass_min=537.99&mass_max=538.29	557.187	1439.2	782.088	2089.26	1125.67	1922.45
1420	M91T55	1.97445	-2.16036	0.0717513	91.0141	91.013	91.0149	55.149	54.4417	55.5543	http://metlin.scripps.edu/metabo_list.php?mass_min=89.86&mass_max=90.16	1190.04	1828.36	2412.3	597.036	708.812	505.931
1421	M261T91	1.58527	2.12649	0.0718214	261.082	261.08	261.088	90.9172	89.93	92.4514	http://metlin.scripps.edu/metabo_list.php?mass_min=259.93&mass_max=260.23	520.589	323.361	360.14	1055.42	598.472	1107
1422	M383T68_1	1.62965	-2.02242	0.071952	382.912	382.91	382.916	67.7455	67.53	68.4856	http://metlin.scripps.edu/metabo_list.php?mass_min=381.76&mass_max=382.06	2069.98	4718.11	3215.62	778.955	2294.76	272.77
1423	M734T569	3.77887	-2.1837	0.0719653	734.359	734.359	734.361	569.2	568.573	570.068	http://metlin.scripps.edu/metabo_list.php?mass_min=733.21&mass_max=733.51	0	164.442	714.664	337.632	112.392	406.29
1424	M388T310	1.73538	2.0799	0.0720342	388.231	388.228	388.233	309.684	309.404	310.003	http://metlin.scripps.edu/metabo_list.php?mass_min=387.08&mass_max=387.38	842.811	569.67	753.48	1248.76	1209.1	2212.06
1425	M321T656	1.32457	2.01841	0.0721331	321.168	321.167	321.17	656.422	656.169	656.769	http://metlin.scripps.edu/metabo_list.php?mass_min=320.02&mass_max=320.32	392.425	428.16	409.354	392.769	460.316	610.534
1426	M343T263	1.9784	2.03211	0.0721843	343.129	343.126	343.132	262.546	261.58	270.992	http://metlin.scripps.edu/metabo_list.php?mass_min=341.98&mass_max=342.28	2092.44	535.735	1687.46	2941.4	1242.19	4138.18
1427	M397T684	1.50734	2.03508	0.0721977	397.187	397.186	397.189	683.904	683.426	684.214	http://metlin.scripps.edu/metabo_list.php?mass_min=396.04&mass_max=396.34	877.447	639.883	218.36	887.787	486.44	697.309
1428	M237T60	1.70567	-2.09179	0.0724624	236.912	236.911	236.917	59.7281	58.9815	61.2773	http://metlin.scripps.edu/metabo_list.php?mass_min=235.76&mass_max=236.06	596.517	1315.59	965.611	622.48	255.274	599.374
1429	M400T221	1.99382	-2.16419	0.0724897	400.215	400.211	400.217	220.932	220.174	221.081	http://metlin.scripps.edu/metabo_list.php?mass_min=399.07&mass_max=399.37	26.7415	395.219	259.264	166.664	163.15	185.94
1430	M186T186	1.65027	2.00696	0.0725418	186.166	186.162	186.168	186.372	185.947	186.828	http://metlin.scripps.edu/metabo_list.php?mass_min=185.02&mass_max=185.32	1369.31	342.857	1577.41	1857.97	1366.89	2001.07
1431	M167T91	1.58303	2.19908	0.0727782	167.07	167.068	167.075	90.6811	90.0658	91.4903	http://metlin.scripps.edu/metabo_list.php?mass_min=165.92&mass_max=166.22	334.997	534.774	286.84	996.025	887.787	820.017
1432	M1010T18	1.24704	-2.02319	0.072825	1009.81	1009.81	1009.82	17.7449	12.8833	19.4541	http://metlin.scripps.edu/metabo_list.php?mass_min=1008.66&mass_max=1008.96	2303.47	1460.06	1856.21	1689.28	1943.86	1110.92
1433	M164T295	2.83339	-2.20903	0.0728435	164.071	164.07	164.073	295.096	294.936	295.305	http://metlin.scripps.edu/metabo_list.php?mass_min=162.92&mass_max=163.22	754.553	3948.01	4808.09	926.894	498.944	1287
1434	M509T467	1.55549	2.00519	0.0728508	509.309	509.304	509.31	466.786	466.44	467.304	http://metlin.scripps.edu/metabo_list.php?mass_min=508.16&mass_max=508.46	147.371	290.611	400.517	672.544	561.114	519.109
1435	M311T315	1.77548	2.0045	0.0729238	311.145	311.144	311.147	314.713	314.599	314.884	http://metlin.scripps.edu/metabo_list.php?mass_min=309.99&mass_max=310.29	514.788	330.393	379.338	557.059	356.477	799.224
1436	M634T405	1.49502	2.07726	0.0729836	634.306	634.304	634.309	404.81	404.499	405.155	http://metlin.scripps.edu/metabo_list.php?mass_min=633.16&mass_max=633.46	1182.7	1578.18	2020.63	2329.21	2948.77	4512.19
1437	M663T201	1.65958	2.00079	0.0733686	663.205	663.203	663.209	201.314	200.29	208.027	http://metlin.scripps.edu/metabo_list.php?mass_min=662.05&mass_max=662.35	967.728	507.589	950.574	1305.55	1193.92	1526.48
1438	M261T84	2.25637	2.0105	0.0735641	261.054	261.049	261.058	84.458	82.5029	85.6832	http://metlin.scripps.edu/metabo_list.php?mass_min=259.9&mass_max=260.2	324.322	168.337	521.47	427.621	1029.24	961.94
1439	M381T68	1.45935	2.0555	0.0736781	381.079	381.078	381.08	67.549	66.2977	68.7536	http://metlin.scripps.edu/metabo_list.php?mass_min=379.93&mass_max=380.23	344770	375585	389824	477196	462056	448209
1440	M822T484	2.07836	-2.13217	0.0737111	822.401	822.399	822.407	484.045	483.539	495.9	http://metlin.scripps.edu/metabo_list.php?mass_min=821.25&mass_max=821.55	1438.41	7246.09	4895.32	932.125	2269.13	1433.95
1441	M163T91_2	4.14232	-2.20129	0.0737198	163.293	163.289	163.296	90.8907	89.4039	95.3831	http://metlin.scripps.edu/metabo_list.php?mass_min=162.14&mass_max=162.44	1930.87	7393.39	7569.46	73.4715	825.955	1200.73
1442	M163T483	3.39085	-2.23872	0.0738619	163.133	163.13	163.138	483.223	476.526	484.546	http://metlin.scripps.edu/metabo_list.php?mass_min=161.98&mass_max=162.28	5151.37	1348.35	11199.3	852.311	1216.49	1051.96
1443	M515T583	1.69451	2.00658	0.0738998	515.336	515.331	515.338	582.513	582.388	582.764	http://metlin.scripps.edu/metabo_list.php?mass_min=514.19&mass_max=514.49	363.82	127.612	426.384	604.345	438.057	445.777
1444	M794T451	1.18644	2.19143	0.0739717	794.453	794.451	794.454	451.068	450.662	451.821	http://metlin.scripps.edu/metabo_list.php?mass_min=793.3&mass_max=793.6	161471	94716.7	142303	180982	186427	181652
1445	M211T309	1.48863	2.01164	0.0740907	211.166	211.165	211.167	309.433	309.158	310.482	http://metlin.scripps.edu/metabo_list.php?mass_min=210.02&mass_max=210.32	708.05	1093.02	1128.5	1586.58	1434.51	2469.83
1446	M337T239	1.59213	2.06434	0.0742184	337.092	337.09	337.094	239.382	238.208	248.172	http://metlin.scripps.edu/metabo_list.php?mass_min=335.94&mass_max=336.24	163.532	1039.42	797.411	801.148	1293.97	1423.93
1447	M192T55	7.31419	-2.19685	0.0744135	191.635	191.635	191.635	55.0863	54.9905	55.2575	http://metlin.scripps.edu/metabo_list.php?mass_min=190.49&mass_max=190.79	735.628	705.848	424.094	136.598	0	0
1448	M363T71	2.4985	2.01622	0.0744387	362.6	362.6	362.604	70.8955	69.3193	73.0916	http://metlin.scripps.edu/metabo_list.php?mass_min=361.45&mass_max=361.75	1383.7	516.316	1622.78	1716.51	1854.42	3340.76
1449	M287T449	1.54272	2.09774	0.074464	287.237	287.236	287.242	448.505	442.985	450.551	http://metlin.scripps.edu/metabo_list.php?mass_min=286.09&mass_max=286.39	911.535	950.511	2889.38	4760.6	5393.2	5491.25
1450	M535T422	1.34616	1.99903	0.0746445	535.249	535.246	535.251	422.017	421.413	423.259	http://metlin.scripps.edu/metabo_list.php?mass_min=534.1&mass_max=534.4	533.021	509.692	742.14	819.438	1053	757.956
1451	M517T91	2.22019	-2.01441	0.074753	517.208	517.204	517.211	91.0751	90.7558	91.4432	http://metlin.scripps.edu/metabo_list.php?mass_min=516.06&mass_max=516.36	1397.04	2090.93	3976.96	211.697	612.656	1166.36
1452	M563T59	2.15494	1.99491	0.0749128	562.883	562.881	562.885	59.1714	58.6174	60.0382	http://metlin.scripps.edu/metabo_list.php?mass_min=561.73&mass_max=562.03	264.701	361.067	554.527	403.551	674.687	453.96
1453	M340T232	3.13465	2.11824	0.075073	340.11	340.107	340.111	232.311	232.053	233.06	http://metlin.scripps.edu/metabo_list.php?mass_min=338.96&mass_max=339.26	0	298.678	152.853	425.629	281.357	1521.45
1454	M158T536	1.25209	-2.14321	0.075283	158.154	158.154	158.155	536.476	521.452	537.095	http://metlin.scripps.edu/metabo_list.php?mass_min=157&mass_max=157.3	10514.4	8895.12	7935.22	5572.16	6432.55	5841.6
1455	M147T154_2	4.28234	-2.07604	0.0756151	147.058	147.054	147.06	153.624	153.438	154.013	http://metlin.scripps.edu/metabo_list.php?mass_min=145.91&mass_max=146.21	322.908	376.113	280.452	0	185.538	94.3977
1456	M316T209	1.17594	1.98677	0.0758563	316.209	316.206	316.212	208.827	207.914	209.54	http://metlin.scripps.edu/metabo_list.php?mass_min=315.06&mass_max=315.36	459.299	333.79	405.111	540.464	409.752	613.978
1457	M133T345	1.73621	2.05082	0.0759392	133.099	133.095	133.102	345.318	330.519	353.56	http://metlin.scripps.edu/metabo_list.php?mass_min=131.95&mass_max=132.25	465.882	2810.1	2829.72	4277.07	4628.12	5623.48
1458	M405T68	2.44757	-2.05034	0.0760353	404.893	404.89	404.898	67.7973	67.3662	69.0653	http://metlin.scripps.edu/metabo_list.php?mass_min=403.74&mass_max=404.04	292.07	980.414	392.616	0	316.429	0
1459	M462T159	3.00469	2.0113	0.0761063	462.232	462.23	462.235	159.013	158.135	159.805	http://metlin.scripps.edu/metabo_list.php?mass_min=461.08&mass_max=461.38	0	0	0	703.475	453.509	1354.82
1460	M311T227	1.43087	1.98261	0.0761512	311.128	311.126	311.129	227.183	226.368	227.617	http://metlin.scripps.edu/metabo_list.php?mass_min=309.98&mass_max=310.28	1387.89	1522.52	2930.78	2642.34	3098.39	4336.7
1461	M515T257	2.29568	2.13107	0.0763091	515.207	515.205	515.21	257.259	251.961	264.568	http://metlin.scripps.edu/metabo_list.php?mass_min=514.06&mass_max=514.36	1494.56	1263.81	2048.42	3704.2	3856.55	9556.52
1462	M827T433	2.30355	2.00557	0.076414	827.404	827.399	827.406	432.992	421.917	444.105	http://metlin.scripps.edu/metabo_list.php?mass_min=826.25&mass_max=826.55	626.652	893.56	1197.74	5380.91	6498.49	7546.99
1463	M97T91	1.65642	1.98993	0.0765191	97.0297	97.029	97.032	90.9857	90.6593	91.5762	http://metlin.scripps.edu/metabo_list.php?mass_min=95.88&mass_max=96.18	1250.14	845.829	754.285	1530.71	1104.09	2444.26
1464	M385T120	1.39417	-2.15029	0.0766352	385.118	385.117	385.121	120.107	118.818	122.567	http://metlin.scripps.edu/metabo_list.php?mass_min=383.97&mass_max=384.27	828.972	761.199	1171.75	926.591	836.487	738.475
1465	M164T91_1	4.53993	-2.16741	0.0766744	163.556	163.554	163.558	90.57	89.9083	91.5762	http://metlin.scripps.edu/metabo_list.php?mass_min=162.41&mass_max=162.71	448.983	945.549	699.602	0	91.965	251.747
1466	M201T466	1.44805	2.06502	0.076843	201.164	201.163	201.164	465.68	464.684	477.387	http://metlin.scripps.edu/metabo_list.php?mass_min=200.01&mass_max=200.31	1847.97	2977.47	5252.66	6749.96	8767.71	7627.55
1467	M182T263	1.96523	2.03293	0.0768717	182.081	182.08	182.081	262.549	261.58	271.495	http://metlin.scripps.edu/metabo_list.php?mass_min=180.93&mass_max=181.23	3428.45	903.732	3110.18	5531.21	2930.01	9235.25
1468	M369T245	1.74778	1.98784	0.0769296	369.118	369.117	369.12	245.404	244.808	245.902	http://metlin.scripps.edu/metabo_list.php?mass_min=367.97&mass_max=368.27	4812.05	4080.67	6395.65	10483.2	7324.61	14540.5
1469	M143T176	6.71772	2.21261	0.0769587	143.077	143.074	143.081	176.37	176.058	176.674	http://metlin.scripps.edu/metabo_list.php?mass_min=141.93&mass_max=142.23	147.943	71.6937	7.70159	386.018	370.219	564.328
1470	M520T691	1.80087	2.0646	0.0770733	520.338	520.336	520.342	691.249	690.772	691.627	http://metlin.scripps.edu/metabo_list.php?mass_min=519.19&mass_max=519.49	26.2399	241.714	352.527	792.36	843.689	944.932
1471	M333T223	1.32687	2.01575	0.0770779	333.186	333.185	333.192	222.644	222.156	223.029	http://metlin.scripps.edu/metabo_list.php?mass_min=332.04&mass_max=332.34	554.277	720.271	520.042	785.373	662.36	1197.42
1472	M211T612	1.91567	-2.08545	0.077134	211.097	211.096	211.098	612.443	611.788	612.766	http://metlin.scripps.edu/metabo_list.php?mass_min=209.95&mass_max=210.25	704.916	1432.62	2603.46	1205.87	1477.05	1524.85
1473	M374T101	1.53197	-2.06794	0.0772273	374.109	374.106	374.112	100.695	99.5009	102.324	http://metlin.scripps.edu/metabo_list.php?mass_min=372.96&mass_max=373.26	577.177	1559.25	856.689	628.874	624.909	998.207
1474	M427T582	1.65915	-2.11119	0.0772541	427.232	427.229	427.233	582.425	581.678	583.016	http://metlin.scripps.edu/metabo_list.php?mass_min=426.08&mass_max=426.38	4477.94	9967.14	10944	9133.9	5782.4	7088.11
1475	M318T190	1.68356	2.1282	0.077472	318.124	318.122	318.125	190.44	189.288	198.636	http://metlin.scripps.edu/metabo_list.php?mass_min=316.97&mass_max=317.27	1801.54	1699.31	2307.41	3634.07	2225.82	5995.63
1476	M416T570	1.80266	-2.1278	0.0774807	416.237	416.235	416.238	569.662	567.965	575.02	http://metlin.scripps.edu/metabo_list.php?mass_min=415.09&mass_max=415.39	3154.91	8666.27	12867.1	8500.68	6753.74	8639.4
1477	M829T444	1.68776	1.98726	0.0776905	829.383	829.381	829.385	443.724	443.452	444.222	http://metlin.scripps.edu/metabo_list.php?mass_min=828.23&mass_max=828.53	810.401	815.97	618.638	1146.2	985.379	1235.3
1478	M175T183	1.31888	1.96962	0.0776924	175.145	175.142	175.146	183.339	182.717	184.392	http://metlin.scripps.edu/metabo_list.php?mass_min=173.99&mass_max=174.29	255.449	398.897	520.81	512.669	485.839	649.792
1479	M269T553	1.44229	-1.97013	0.0776954	269.177	269.174	269.179	553.244	552.767	558.473	http://metlin.scripps.edu/metabo_list.php?mass_min=268.03&mass_max=268.33	1065.01	1645.38	1900.83	544.484	1122.07	1044.82
1480	M296T207	1.3767	2.02803	0.0777306	296.107	296.105	296.11	207.354	207.045	207.614	http://metlin.scripps.edu/metabo_list.php?mass_min=294.96&mass_max=295.26	204.806	219.709	255.289	463.679	401.687	436.463
1481	M440T105	1.51486	-2.03186	0.0781485	440.123	440.121	440.125	105.09	104.043	105.885	http://metlin.scripps.edu/metabo_list.php?mass_min=438.97&mass_max=439.27	2688.93	1305.01	3371.83	1223.46	2085.35	2076.84
1482	M342T91	2.27899	-2.03409	0.0782207	342.153	342.151	342.157	91.1631	90.9172	91.4432	http://metlin.scripps.edu/metabo_list.php?mass_min=341&mass_max=341.3	521.153	779.012	1906.96	183.999	237.064	585.3
1483	M291T87	2.54747	-2.09356	0.0782768	291.023	291.021	291.028	87.0406	86.4727	88.2042	http://metlin.scripps.edu/metabo_list.php?mass_min=289.87&mass_max=290.17	791.557	2176.61	2951.5	298.69	751.962	29.7117
1484	M237T123	2.13963	1.98588	0.0786397	237.086	237.084	237.087	122.545	110.881	123.227	http://metlin.scripps.edu/metabo_list.php?mass_min=235.94&mass_max=236.24	0	89.0697	23.5479	425.989	396.512	496.043
1485	M421T327	1.47801	2.04678	0.0788589	421.152	421.149	421.155	326.648	326.094	327.045	http://metlin.scripps.edu/metabo_list.php?mass_min=420&mass_max=420.3	1180.5	531.212	1507.67	1839.23	1723.19	1262.9
1486	M660T475	1.6747	2.00062	0.0788795	660.353	660.351	660.355	475.224	474.756	475.634	http://metlin.scripps.edu/metabo_list.php?mass_min=659.2&mass_max=659.5	529.991	373.468	253.161	610.013	526.43	509.883
1487	M441T309	1.57663	1.99038	0.0790092	441.204	441.201	441.208	309.404	308.969	309.498	http://metlin.scripps.edu/metabo_list.php?mass_min=440.05&mass_max=440.35	538.126	576.907	605.64	1149.96	671.623	1751.62
1488	M281T63	2.77517	-2.0157	0.0791615	280.819	280.818	280.82	63.0695	62.489	63.3306	http://metlin.scripps.edu/metabo_list.php?mass_min=279.67&mass_max=279.97	677.022	2966.1	1157.36	113.253	252.604	0
1489	M183T55	2.17526	-2.00715	0.0792323	182.964	182.962	182.966	54.5454	53.1217	55.4499	http://metlin.scripps.edu/metabo_list.php?mass_min=181.81&mass_max=182.11	904.6	2468.9	3480.4	817.522	833.328	474.263
1490	M163T144	5.01704	-2.18199	0.0793396	163.123	163.121	163.123	143.855	138.372	150.41	http://metlin.scripps.edu/metabo_list.php?mass_min=161.97&mass_max=162.27	51565.9	294098	139543	8235.56	14929.5	24279
1491	M359T259	2.58726	2.00803	0.0793416	359.103	359.101	359.104	258.533	258.267	259.14	http://metlin.scripps.edu/metabo_list.php?mass_min=357.95&mass_max=358.25	30.2667	54.5944	238.091	467.728	756.855	1085.81
1492	M123T101	1.95423	-2.09383	0.0793449	123.108	123.105	123.111	101.487	100.736	104.616	http://metlin.scripps.edu/metabo_list.php?mass_min=121.96&mass_max=122.26	2389.52	1846.98	1902	795.657	892.408	717.304
1493	M1032T455	1.43343	-2.06847	0.0795616	1032.47	1032.47	1032.47	455.043	454.785	455.349	http://metlin.scripps.edu/metabo_list.php?mass_min=1031.32&mass_max=1031.62	501.839	567	649.286	502.514	422.013	459.308
1494	M587T63	1.58254	1.95086	0.079695	586.953	586.951	586.957	63.3306	62.5083	64.215	http://metlin.scripps.edu/metabo_list.php?mass_min=585.8&mass_max=586.1	1091.7	865.488	812.795	1106.75	1464.97	1290.34
1495	M611T542	1.7046	-2.08572	0.0799223	611.309	611.305	611.311	541.8	541.463	542.268	http://metlin.scripps.edu/metabo_list.php?mass_min=610.16&mass_max=610.46	529.191	1098.58	1659.3	1401.71	794.731	1088.04
1496	M363T144	1.50727	1.9795	0.0799399	363.108	363.104	363.11	144.352	142.877	144.801	http://metlin.scripps.edu/metabo_list.php?mass_min=361.96&mass_max=362.26	516.879	825.63	982.196	1633.63	872.265	1581.22
1497	M671T369	2.27462	2.12121	0.0799742	671.291	671.286	671.293	368.507	364.166	372.904	http://metlin.scripps.edu/metabo_list.php?mass_min=670.14&mass_max=670.44	710.206	1253.3	1287.34	728.441	3905.34	3370.72
1498	M378T218	1.64902	1.94796	0.0800332	378.144	378.143	378.145	218.221	217.991	218.445	http://metlin.scripps.edu/metabo_list.php?mass_min=376.99&mass_max=377.29	85.2092	218.614	112.938	255.539	407.319	317.016
1499	M262T703	1.45956	1.96671	0.0800727	262.149	262.146	262.15	702.874	702.694	703.545	http://metlin.scripps.edu/metabo_list.php?mass_min=261&mass_max=261.3	520.637	697.115	442.307	691.776	769.327	493.009
1500	M614T569	1.8086	-2.07357	0.0801757	614.327	614.324	614.331	569.486	567.55	574.435	http://metlin.scripps.edu/metabo_list.php?mass_min=613.18&mass_max=613.48	945.721	3100.17	4911.84	3131.94	2439.92	3139.57
1501	M305T62	1.52391	2.04438	0.0801835	304.854	304.85	304.858	62.4986	61.1003	64.9594	http://metlin.scripps.edu/metabo_list.php?mass_min=303.7&mass_max=304	902.924	731.989	422.299	1038.02	924.421	601.494
1502	M159T94	2.16538	2.05873	0.0802916	159.146	159.144	159.148	94.2086	93.5067	94.7603	http://metlin.scripps.edu/metabo_list.php?mass_min=158&mass_max=158.3	859.437	273.761	386.226	1000.1	544.053	1238.44
1503	M371T1014	1.20648	-1.95216	0.0803587	371.101	371.1	371.102	1013.52	1013.02	1014.24	http://metlin.scripps.edu/metabo_list.php?mass_min=369.95&mass_max=370.25	1780.18	1379.97	1419.9	1004.35	1014.73	1168.5
1504	M341T91	2.35656	-1.98213	0.0810116	341.153	341.149	341.156	91.0722	90.7558	91.358	http://metlin.scripps.edu/metabo_list.php?mass_min=340&mass_max=340.3	2439.63	3367.27	8327.49	492.581	1213.59	1953.77
1505	M163T247	5.03766	-2.09957	0.0814956	163.06	163.056	163.062	247.102	246.662	248.552	http://metlin.scripps.edu/metabo_list.php?mass_min=161.91&mass_max=162.21	10766.6	44939.8	39423.6	3085.33	1042.9	1531.39
1506	M523T20	2.4662	-2.08388	0.0816178	522.598	522.594	522.603	20.4464	11.1909	20.9661	http://metlin.scripps.edu/metabo_list.php?mass_min=521.45&mass_max=521.75	4329.9	1739.82	1041.84	970.518	349.553	909.351
1507	M314T570	2.05491	-2.1366	0.0816957	314.168	314.167	314.17	570.416	567.139	572.684	http://metlin.scripps.edu/metabo_list.php?mass_min=313.02&mass_max=313.32	54.9918	989.312	1386.94	794.513	547.22	679.653
1508	M341T236	1.69866	2.0548	0.0817912	341.151	341.148	341.152	235.578	219.952	236.804	http://metlin.scripps.edu/metabo_list.php?mass_min=340&mass_max=340.3	404.309	594.686	814.752	498.132	1281.02	1976.33
1509	M109T71	1.83097	1.95656	0.0819357	109.031	109.03	109.031	71.1472	69.042	77.2126	http://metlin.scripps.edu/metabo_list.php?mass_min=107.88&mass_max=108.18	4558.68	2759.86	6095.96	6756.51	4766.6	10717.3
1510	M805T367	1.47762	1.932	0.0822808	805.327	805.326	805.33	367.365	367.105	367.554	http://metlin.scripps.edu/metabo_list.php?mass_min=804.18&mass_max=804.48	5043.64	3271.81	4928.26	6940.38	4759.46	7917.42
1511	M521T477	1.57138	-2.07034	0.0822978	521.299	521.296	521.303	477.289	470.046	485.306	http://metlin.scripps.edu/metabo_list.php?mass_min=520.15&mass_max=520.45	582.391	1190.6	1094.05	529.725	875.684	730.176
1512	M399T464	1.18651	1.984	0.082333	399.29	399.289	399.291	463.664	462.898	466.171	http://metlin.scripps.edu/metabo_list.php?mass_min=398.14&mass_max=398.44	16049.1	16960.6	20885.5	22811.4	27801.5	26050
1513	M351T434	2.31285	2.08767	0.0823886	351.214	351.212	351.216	434.25	433.516	442.708	http://metlin.scripps.edu/metabo_list.php?mass_min=350.06&mass_max=350.36	829.031	1560.58	2241.71	3828.58	4817.31	5220.56
1514	M457T190	1.48891	1.92997	0.0824389	457.166	457.162	457.168	190.276	188.775	190.664	http://metlin.scripps.edu/metabo_list.php?mass_min=456.02&mass_max=456.32	494.723	805.415	1063.51	1410.5	1960.02	1709.74
1515	M612T569	1.75297	-2.1131	0.0825757	612.322	612.32	612.324	569.443	569.157	570.086	http://metlin.scripps.edu/metabo_list.php?mass_min=611.17&mass_max=611.47	15605	40690.9	65002.7	40954.3	33462.3	41029.5
1516	M122T822	1.78164	1.98542	0.0826292	122.038	122.036	122.04	822.207	821.792	822.606	http://metlin.scripps.edu/metabo_list.php?mass_min=120.89&mass_max=121.19	172.359	53.162	13.4763	457.71	558.147	520.769
1517	M613T569	1.69541	-2.10261	0.0827116	613.325	613.323	613.328	569.308	568.381	570.264	http://metlin.scripps.edu/metabo_list.php?mass_min=612.18&mass_max=612.48	5124.71	12933.5	19749.9	13290.9	11109.7	12951.3
1518	M272T464	1.27762	1.96489	0.0827601	272.246	272.245	272.246	464.263	463.409	466.675	http://metlin.scripps.edu/metabo_list.php?mass_min=271.1&mass_max=271.4	29797.2	33765.2	44991	49997.4	63606.6	59446.5
1519	M841T484	2.33949	-1.98038	0.0828578	841.327	841.326	841.33	484.071	483.94	484.298	http://metlin.scripps.edu/metabo_list.php?mass_min=840.18&mass_max=840.48	0	726.536	647.716	0	179.83	59.9833
1520	M598T531	1.57252	-2.0948	0.083019	598.307	598.305	598.308	530.863	530.535	531.207	http://metlin.scripps.edu/metabo_list.php?mass_min=597.16&mass_max=597.46	5578.29	11710.7	19329	12640.3	8570.91	13143.8
1521	M267T108	3.03406	-2.14498	0.0836233	267.267	267.267	267.267	108.011	107.216	113.129	http://metlin.scripps.edu/metabo_list.php?mass_min=266.12&mass_max=266.42	77941.2	29350.1	28432	11948.3	8056.6	8585.34
1522	M399T424	1.65313	1.94262	0.0836493	399.289	399.288	399.289	424.491	412.941	425.332	http://metlin.scripps.edu/metabo_list.php?mass_min=398.14&mass_max=398.44	1310.49	1036.16	1585.24	3065.85	3040.69	3580.52
1523	M343T74	1.76283	2.00017	0.0837685	343.124	343.122	343.124	74.209	71.2739	76.2821	http://metlin.scripps.edu/metabo_list.php?mass_min=341.97&mass_max=342.27	4367.51	3283.89	4138.3	7734.64	5281.45	9004.53
1524	M523T481	1.64987	1.95115	0.0837936	523.25	523.248	523.252	480.812	480.278	481.419	http://metlin.scripps.edu/metabo_list.php?mass_min=522.1&mass_max=522.4	732.742	728.874	645.05	947.793	650.673	823.022
1525	M177T55	1.35534	1.97544	0.0839703	176.938	176.934	176.94	55.4171	53.7449	57.9529	http://metlin.scripps.edu/metabo_list.php?mass_min=175.79&mass_max=176.09	1351.85	2489.27	1644.27	2055.51	2051.7	2066.72
1526	M457T345	1.2364	1.9993	0.0842114	457.206	457.204	457.207	345.466	345.251	345.695	http://metlin.scripps.edu/metabo_list.php?mass_min=456.06&mass_max=456.36	15440.9	12828.1	16003.8	14255.4	16296	18683.7
1527	M266T231	1.3711	2.04681	0.0846994	266.145	266.144	266.148	231.094	230.515	231.549	http://metlin.scripps.edu/metabo_list.php?mass_min=265&mass_max=265.3	150.402	442.536	628.277	719.612	726.035	742.616
1528	M825T484	1.90538	-2.00903	0.0848145	825.35	825.349	825.353	484.019	483.704	484.344	http://metlin.scripps.edu/metabo_list.php?mass_min=824.2&mass_max=824.5	4919.76	23285.8	19005.2	3124.75	9715.26	6161.28
1529	M379T21	1.3677	2.07275	0.0849058	379.2	379.195	379.201	20.6859	20.1305	21.1562	http://metlin.scripps.edu/metabo_list.php?mass_min=378.05&mass_max=378.35	419.979	410.633	561.092	843.799	484.832	494.218
1530	M197T531	2.04287	-2.00972	0.0849302	197.082	197.082	197.083	531.379	530.731	531.576	http://metlin.scripps.edu/metabo_list.php?mass_min=195.93&mass_max=196.23	0	384.769	608.83	443.076	209.048	340.184
1531	M736T583	1.6657	1.91233	0.085027	736.395	736.393	736.4	582.828	582.686	583.017	http://metlin.scripps.edu/metabo_list.php?mass_min=735.25&mass_max=735.55	467.754	379.806	386.069	725.854	564.565	534.091
1532	M461T500	1.62035	1.95458	0.0850447	461.245	461.242	461.248	499.745	498.61	500.34	http://metlin.scripps.edu/metabo_list.php?mass_min=460.09&mass_max=460.39	121.103	317.906	268.4	547.985	671.341	423.735
1533	M898T382	2.94468	2.10402	0.0850844	898.452	898.45	898.454	382.477	382.222	382.984	http://metlin.scripps.edu/metabo_list.php?mass_min=897.3&mass_max=897.6	310.332	168.073	409.114	1006.27	918.546	3273.45
1534	M551T418	1.69789	2.05106	0.0851729	551.285	551.284	551.288	417.629	394.818	418.488	http://metlin.scripps.edu/metabo_list.php?mass_min=550.14&mass_max=550.44	1142.61	1724.47	1724.83	1914.64	2871.4	4784.51
1535	M162T91	3.60437	-2.04169	0.0854505	162.108	162.103	162.11	91.0072	89.719	91.5762	http://metlin.scripps.edu/metabo_list.php?mass_min=160.96&mass_max=161.26	2970.02	162.116	6859.41	0	0	1172.1
1536	M452T246	1.635	-1.95185	0.08553	452.154	452.151	452.157	245.928	245.269	246.662	http://metlin.scripps.edu/metabo_list.php?mass_min=451&mass_max=451.3	1871.36	1997.72	2862.6	2604.38	1581.27	967.326
1537	M411T61	4.16502	-2.00672	0.0856589	410.785	410.782	410.787	60.6411	59.987	61.5539	http://metlin.scripps.edu/metabo_list.php?mass_min=409.64&mass_max=409.94	96.9178	780.705	138.704	0	0	0
1538	M510T442	1.65626	-2.06648	0.0857858	510.238	510.236	510.24	441.671	441.423	441.704	http://metlin.scripps.edu/metabo_list.php?mass_min=509.09&mass_max=509.39	869.176	2711.23	5260.56	1262.45	1974.93	2143.14
1539	M681T500	1.36026	1.95659	0.0857938	681.309	681.309	681.31	499.934	499.676	500.185	http://metlin.scripps.edu/metabo_list.php?mass_min=680.16&mass_max=680.46	9283.15	9989.32	9616.97	13441.9	11800.6	10692.9
1540	M167T64	1.5027	2.09026	0.0858788	166.952	166.951	166.953	63.5157	62.7706	64.3203	http://metlin.scripps.edu/metabo_list.php?mass_min=165.8&mass_max=166.1	1504.96	1143.67	936.66	2043.8	1701.45	1998.99
1541	M543T19	1.28209	-1.90758	0.0858806	542.929	542.926	542.931	18.9424	11.6949	19.9459	http://metlin.scripps.edu/metabo_list.php?mass_min=541.78&mass_max=542.08	1515.02	1190.39	1731.87	796.665	1285.67	1234.98
1542	M200T723	1.1649	-1.92562	0.0859563	200.2	200.198	200.201	723.488	722.836	724.877	http://metlin.scripps.edu/metabo_list.php?mass_min=199.05&mass_max=199.35	1144.4	1322.14	1134.53	1194.93	834.829	979.507
1543	M1281T6	1.22994	1.97228	0.0860742	1281.25	1281.25	1281.26	5.92296	2.96496	19.9424	http://metlin.scripps.edu/metabo_list.php?mass_min=1280.1&mass_max=1280.4	736.36	1553.59	1530.62	1662.82	1420.05	1484.6
1544	M323T185	1.85638	1.99151	0.0862358	323.074	323.073	323.076	185.486	185.112	185.869	http://metlin.scripps.edu/metabo_list.php?mass_min=321.92&mass_max=322.22	2456.66	5644.82	4053.73	11117	4384.43	12621.5
1545	M177T245	1.57228	1.92659	0.0863538	177.054	177.054	177.055	245.321	244.808	245.528	http://metlin.scripps.edu/metabo_list.php?mass_min=175.9&mass_max=176.2	15852.5	16953.6	22438.7	33356.4	23295.8	45688.6
1546	M1073T447	3.46968	-2.03901	0.0863679	1073.4	1073.4	1073.4	447.192	447.017	447.258	http://metlin.scripps.edu/metabo_list.php?mass_min=1072.25&mass_max=1072.55	373.796	1486.31	596.263	0	105.877	119.933
1547	M453T56	2.46399	-2.07964	0.0866377	453.183	453.181	453.184	55.538	54.7411	56.219	http://metlin.scripps.edu/metabo_list.php?mass_min=452.03&mass_max=452.33	2603.13	2205.53	1896.87	584.3	583.964	494.686
1548	M277T207	1.54803	1.96742	0.0866623	277.094	277.091	277.096	207.111	206.403	207.359	http://metlin.scripps.edu/metabo_list.php?mass_min=275.94&mass_max=276.24	120.005	276.595	288.587	445.607	347.236	579.358
1549	M327T610	1.7776	-2.02325	0.0866671	327.181	327.18	327.182	610.393	600.724	610.931	http://metlin.scripps.edu/metabo_list.php?mass_min=326.03&mass_max=326.33	3365.74	8876.43	12727.5	8456.33	7009.3	8950.3
1550	M420T308	1.70644	1.95671	0.086777	420.187	420.181	420.188	307.96	307.647	308.406	http://metlin.scripps.edu/metabo_list.php?mass_min=419.04&mass_max=419.34	453.504	305.562	429.134	632.322	696.628	1335.75
1551	M695T537	1.58789	1.89809	0.0869055	695.35	695.348	695.351	536.633	535.891	537.142	http://metlin.scripps.edu/metabo_list.php?mass_min=694.2&mass_max=694.5	647.059	536.877	596.188	1156.11	947.653	909.087
1552	M485T222	1.72727	1.95264	0.087008	485.2	485.197	485.203	221.828	221.436	222.474	http://metlin.scripps.edu/metabo_list.php?mass_min=484.05&mass_max=484.35	261.982	304.889	748.424	886.805	858.018	2111.42
1553	M786T444	1.42332	1.95415	0.0871013	786.383	786.382	786.385	444.193	439.687	445.025	http://metlin.scripps.edu/metabo_list.php?mass_min=785.23&mass_max=785.53	643.578	1445.08	1246.07	1330.15	1687.35	1384.18
1554	M313T571	1.74117	-2.07267	0.0873041	313.166	313.164	313.167	570.816	570.264	572.102	http://metlin.scripps.edu/metabo_list.php?mass_min=312.02&mass_max=312.32	2075.42	6134.31	9151.49	6349.99	4848.76	6176.84
1555	M320T269	2.11793	-1.91279	0.0875781	320.11	320.107	320.111	268.587	268.078	268.976	http://metlin.scripps.edu/metabo_list.php?mass_min=318.96&mass_max=319.26	973.098	709.512	1307.38	726.671	551.982	85.6931
1556	M423T207	1.35093	2.00156	0.0879324	423.177	423.174	423.179	207.354	206.906	207.711	http://metlin.scripps.edu/metabo_list.php?mass_min=422.03&mass_max=422.33	1191.96	3038.83	2305.66	4054.81	3759.84	4662.24
1557	M383T68_2	1.41314	1.91838	0.088219	383.079	383.079	383.08	67.6914	66.2977	69.2566	http://metlin.scripps.edu/metabo_list.php?mass_min=381.93&mass_max=382.23	36188.1	45908.4	40359.5	48174.1	46419.6	44723.8
1558	M370T245	1.87504	1.92687	0.0883265	370.123	370.12	370.124	245.269	244.303	245.902	http://metlin.scripps.edu/metabo_list.php?mass_min=368.97&mass_max=369.27	861.44	570.527	1154.54	1989.78	1099.18	2712.37
1559	M371T228	1.79504	1.9107	0.088772	371.198	371.193	371.2	228.045	227.71	228.627	http://metlin.scripps.edu/metabo_list.php?mass_min=370.05&mass_max=370.35	483.726	280.746	467.73	699.844	873.001	1721.07
1560	M317T138	1.17039	1.88403	0.0889486	317.115	317.114	317.117	137.624	136.52	149.968	http://metlin.scripps.edu/metabo_list.php?mass_min=315.96&mass_max=316.26	777.33	820.77	876.38	983.916	1212.19	1307.05
1561	M591T228	3.32851	2.0314	0.0889662	591.172	591.172	591.174	227.516	227.377	227.773	http://metlin.scripps.edu/metabo_list.php?mass_min=590.02&mass_max=590.32	151.367	248.106	29.2649	296.856	119.902	573.892
1562	M415T570	1.70499	-2.0509	0.0891516	415.233	415.231	415.234	569.616	568.904	570.928	http://metlin.scripps.edu/metabo_list.php?mass_min=414.08&mass_max=414.38	14464.8	37864.9	54300.2	37208	30574.7	37621.1
1563	M309T69	5.65095	-2.04997	0.0891642	308.903	308.902	308.904	69.3619	68.12	70.0735	http://metlin.scripps.edu/metabo_list.php?mass_min=307.75&mass_max=308.05	62.0278	447.119	398.997	0	85.169	0
1564	M517T123	1.62702	1.92674	0.0892147	517.155	517.155	517.159	123.483	122.724	126.096	http://metlin.scripps.edu/metabo_list.php?mass_min=516.01&mass_max=516.31	2237.74	5415.75	2728.59	7693.41	4281.28	10691.7
1565	M723T182	1.58397	1.89134	0.089397	723.245	723.242	723.247	181.725	180.907	182.171	http://metlin.scripps.edu/metabo_list.php?mass_min=722.09&mass_max=722.39	414.534	481.164	966.502	1260.24	1662.69	1490.29
1566	M137T310	1.44677	1.92727	0.089419	137.097	137.097	137.098	309.719	309.451	310.003	http://metlin.scripps.edu/metabo_list.php?mass_min=135.95&mass_max=136.25	14049.4	11680.2	13528.2	19078.6	14658.3	27414.3
1567	M317T421	1.58028	-1.88573	0.0894609	317.067	317.066	317.071	421.243	420	422.521	http://metlin.scripps.edu/metabo_list.php?mass_min=315.92&mass_max=316.22	873.549	2050.62	2517.97	1265.06	1308.31	1804.42
1568	M309T884	1.103	1.97695	0.0894794	309.203	309.202	309.204	884.305	883.712	884.986	http://metlin.scripps.edu/metabo_list.php?mass_min=308.05&mass_max=308.35	2967.35	3120.49	3928.26	3974.93	3779.24	4004.91
1569	M425T308	1.88215	1.95431	0.0895397	425.145	425.144	425.147	307.99	307.482	308.677	http://metlin.scripps.edu/metabo_list.php?mass_min=424&mass_max=424.3	207.999	264.124	393.619	622.546	656.646	1482.88
1570	M215T477	2.27911	-2.05883	0.0895489	215.179	215.178	215.179	477.341	476.021	485.554	http://metlin.scripps.edu/metabo_list.php?mass_min=214.03&mass_max=214.33	2270.75	17025.8	6172.87	2160.85	3751.96	2947.27
1571	M185T186	1.52046	1.88266	0.0896127	185.163	185.159	185.164	186.318	185.947	194.604	http://metlin.scripps.edu/metabo_list.php?mass_min=184.01&mass_max=184.31	13355	2923.54	15031.5	14192.2	11166.9	16773.7
1572	M317T124	1.38114	1.89252	0.0896539	317.102	317.1	317.106	123.998	122.724	134.096	http://metlin.scripps.edu/metabo_list.php?mass_min=315.95&mass_max=316.25	1090.43	1631.2	1345.82	2995.89	1863.71	2297.11
1573	M467T370	2.37548	1.95319	0.0898462	467.293	467.289	467.295	370.288	369.03	382.319	http://metlin.scripps.edu/metabo_list.php?mass_min=466.14&mass_max=466.44	266.268	327.033	360.848	1955.01	1302.34	4171.01
1574	M155T53	2.23419	-2.07848	0.0899142	155.004	155.002	155.007	53.4779	51.725	55.9575	http://metlin.scripps.edu/metabo_list.php?mass_min=153.85&mass_max=154.15	4122.57	2067.98	1016.7	965.821	923.999	709.072
1575	M451T297	1.29571	1.91116	0.0899246	451.159	451.158	451.161	297.354	296.714	307.482	http://metlin.scripps.edu/metabo_list.php?mass_min=450.01&mass_max=450.31	12688.4	14102.1	15064.7	19411.1	18546.4	16138.8
1576	M339T257	1.55223	1.93629	0.0900958	339.112	339.111	339.116	257.259	256.62	257.505	http://metlin.scripps.edu/metabo_list.php?mass_min=337.96&mass_max=338.26	771.091	1042.47	1072.71	1253.18	1124.54	2222.24
1577	M333T91	1.46223	1.93077	0.0902259	333.118	333.115	333.123	91.1962	90.8541	93.8776	http://metlin.scripps.edu/metabo_list.php?mass_min=331.97&mass_max=332.27	362.064	555.222	557.426	656.981	650.592	1270.65
1578	M714T319	1.80938	1.88059	0.0903239	714.286	714.279	714.287	318.984	318.635	319.569	http://metlin.scripps.edu/metabo_list.php?mass_min=713.14&mass_max=713.44	522.019	249.5	553.895	1052.24	686.447	912.78
1579	M1270T18	1.19202	1.92294	0.0905149	1269.76	1269.75	1269.76	18.328	14.132	19.692	http://metlin.scripps.edu/metabo_list.php?mass_min=1268.61&mass_max=1268.91	1333.45	1385.68	1337.98	1677.83	1263.92	1543.8
1580	M229T4	1.56418	1.88438	0.0906623	228.955	228.954	228.956	4.3281	2.61191	10.0501	http://metlin.scripps.edu/metabo_list.php?mass_min=227.81&mass_max=228.11	6846.32	6351.59	4710.55	5777.69	8278.41	4777.05
1581	M551T21	2.66626	-2.0104	0.0906763	550.627	550.625	550.63	20.6109	9.10296	21.1562	http://metlin.scripps.edu/metabo_list.php?mass_min=549.48&mass_max=549.78	2894.82	1503.2	657.335	605.97	197.17	410.101
1582	M428T582	1.71458	-1.98248	0.0908338	428.235	428.231	428.237	582.287	581.686	583.016	http://metlin.scripps.edu/metabo_list.php?mass_min=427.08&mass_max=427.38	830.072	2413.6	2802.85	2142.55	1186.47	2038.02
1583	M955T462	1.45084	1.9304	0.0911558	954.6	954.599	954.606	462.034	461.597	476.883	http://metlin.scripps.edu/metabo_list.php?mass_min=953.45&mass_max=953.75	127.737	224.099	184.015	321.717	523.152	518.453
1584	M484T404	1.35949	1.88635	0.0911725	484.224	484.219	484.225	403.725	403.383	403.95	http://metlin.scripps.edu/metabo_list.php?mass_min=483.07&mass_max=483.37	932.246	1874.51	1702.88	2421.45	2938.67	1639.8
1585	M382T68	1.39012	1.92041	0.0912435	382.082	382.082	382.083	67.5414	66.2977	68.7536	http://metlin.scripps.edu/metabo_list.php?mass_min=380.93&mass_max=381.23	47435.7	58679.2	51906.3	62913.7	57310.6	59897.9
1586	M596T289	1.49824	1.87754	0.0914285	596.169	596.167	596.172	288.529	288.039	288.989	http://metlin.scripps.edu/metabo_list.php?mass_min=595.02&mass_max=595.32	1164.4	1304.9	2132.17	2558.43	3598.06	4091.39
1587	M620T570	2.91355	-1.95889	0.0915517	620.287	620.287	620.288	570.207	569.077	570.573	http://metlin.scripps.edu/metabo_list.php?mass_min=619.14&mass_max=619.44	0	100.041	844.303	425.508	56.4194	414.359
1588	M341T360	1.83841	1.86674	0.091708	341.156	341.154	341.157	360.498	359.992	360.961	http://metlin.scripps.edu/metabo_list.php?mass_min=340.01&mass_max=340.31	1133.92	1491.4	827.144	1447.15	1948.52	1956.17
1589	M597T289	1.59301	1.88344	0.0920865	597.174	597.171	597.175	288.512	288.142	289.279	http://metlin.scripps.edu/metabo_list.php?mass_min=596.02&mass_max=596.32	268.412	286.126	407.314	595.015	926.352	957.453
1590	M801T452	1.16972	2.01485	0.0921735	801.413	801.41	801.415	451.537	450.287	452.401	http://metlin.scripps.edu/metabo_list.php?mass_min=800.26&mass_max=800.56	6020.16	4820.55	6032.23	7676.9	7906.44	8503.19
1591	M1235T611	3.93367	-2.01725	0.092201	1234.64	1234.63	1234.64	611.147	611.063	611.905	http://metlin.scripps.edu/metabo_list.php?mass_min=1233.49&mass_max=1233.79	0	182.603	1020.07	399.256	184.958	492.404
1592	M274T477	1.39465	-1.97353	0.0923502	274.259	274.258	274.26	476.986	472.062	477.289	http://metlin.scripps.edu/metabo_list.php?mass_min=273.11&mass_max=273.41	878.363	1426.07	1365.34	744.769	978.365	1005.85
1593	M175T68	1.54857	-1.87529	0.092364	174.892	174.888	174.894	67.9819	62.7706	74.6027	http://metlin.scripps.edu/metabo_list.php?mass_min=173.74&mass_max=174.04	4220.99	3086.24	3811.74	3663.16	3032.9	3091.59
1594	M539T462	1.20167	1.89518	0.0923949	539.31	539.308	539.312	462.157	461.889	462.401	http://metlin.scripps.edu/metabo_list.php?mass_min=538.16&mass_max=538.46	2584.15	2645.37	3060.55	2975.32	4272.65	3623.07
1595	M559T58	1.63548	1.86376	0.0924132	558.797	558.794	558.802	57.5699	56.9649	58.7899	http://metlin.scripps.edu/metabo_list.php?mass_min=557.65&mass_max=557.95	858.836	866.088	715.114	837.315	1120.96	1162.7
1596	M917T392	3.62171	2.0203	0.0926696	917.397	917.394	917.399	391.55	386.118	392.671	http://metlin.scripps.edu/metabo_list.php?mass_min=916.25&mass_max=916.55	0	190.77	379.362	1331.07	905.76	5138.35
1597	M851T579	1.46689	1.87272	0.0928929	851.402	851.401	851.406	578.634	578.14	579.051	http://metlin.scripps.edu/metabo_list.php?mass_min=850.25&mass_max=850.55	352.472	351.956	411.005	599.853	474.736	299.279
1598	M1001T347	1.43672	1.86709	0.0928962	1001.46	1001.46	1001.46	347.447	347.267	348.034	http://metlin.scripps.edu/metabo_list.php?mass_min=1000.31&mass_max=1000.61	488	248.283	312.624	614.88	823.843	945.331
1599	M175T322	1.38086	1.89091	0.0932418	175.146	175.144	175.147	321.631	320.831	322.301	http://metlin.scripps.edu/metabo_list.php?mass_min=174&mass_max=174.3	817.887	1052.83	1080.36	969.112	1457.22	1638.87
1600	M603T531	1.56701	-1.97315	0.0933704	603.262	603.26	603.264	530.738	522.922	531.207	http://metlin.scripps.edu/metabo_list.php?mass_min=602.11&mass_max=602.41	6735.45	15140.7	19969.8	14937.2	10734.4	14121.3
1601	M259T446	2.71784	1.90816	0.0934131	259.096	259.095	259.096	446.207	434.25	446.754	http://metlin.scripps.edu/metabo_list.php?mass_min=257.95&mass_max=258.25	504.24	26.4674	171.204	583.652	958.078	851.172
1602	M139T597	88.4119	-2.06818	0.0934286	139.041	139.041	139.041	596.657	596.517	596.945	http://metlin.scripps.edu/metabo_list.php?mass_min=137.89&mass_max=138.19	0	1290.69	1352.59	0	0	21.7162
1603	M145T91	1.59193	1.99068	0.0935412	145.052	145.05	145.056	91.358	90.4128	102.324	http://metlin.scripps.edu/metabo_list.php?mass_min=143.9&mass_max=144.2	7895.31	7333.79	8117.17	16226.2	3217.09	15853.2
1604	M515T91	2.17523	-1.89254	0.0935674	515.202	515.2	515.203	91.0722	90.7252	107.721	http://metlin.scripps.edu/metabo_list.php?mass_min=514.05&mass_max=514.35	17611.2	26061	60893.6	4968.57	9550.48	16903.6
1605	M263T536	1.19701	1.85707	0.0937085	263.055	263.054	263.056	535.972	535.614	536.221	http://metlin.scripps.edu/metabo_list.php?mass_min=261.91&mass_max=262.21	347.783	657.243	483.239	762.219	563.361	546.998
1606	M339T233	2.23768	1.9705	0.0938602	339.108	339.106	339.11	232.557	232.157	233.038	http://metlin.scripps.edu/metabo_list.php?mass_min=337.96&mass_max=338.26	880.867	2595.79	1785.77	3728.81	1895.02	8968.84
1607	M616T451	3.80871	-2.00537	0.0941306	616.286	616.284	616.288	450.767	444.203	451.296	http://metlin.scripps.edu/metabo_list.php?mass_min=615.14&mass_max=615.44	1636.19	1016.47	4752.79	34.7801	211.752	137.578
1608	M901T382	2.42229	2.01271	0.0942809	901.401	901.399	901.408	382.462	381.643	382.786	http://metlin.scripps.edu/metabo_list.php?mass_min=900.25&mass_max=900.55	1064.32	1005.85	1216.04	3197.81	3164.81	10019
1609	M153T186	1.72512	-1.86084	0.0944064	153.059	153.057	153.06	186.336	185.616	187.381	http://metlin.scripps.edu/metabo_list.php?mass_min=151.91&mass_max=152.21	567.056	362.496	379.643	252.586	44.19	267.606
1610	M145T245	1.41686	-1.95409	0.0944644	145.044	145.038	145.048	244.978	243.901	249.684	http://metlin.scripps.edu/metabo_list.php?mass_min=143.89&mass_max=144.19	1395.79	2026.84	1898.4	1741.11	1256.21	1555.39
1611	M327T840	1.8991	-1.96909	0.0944922	327.192	327.189	327.197	839.894	830.762	842.049	http://metlin.scripps.edu/metabo_list.php?mass_min=326.04&mass_max=326.34	285.365	548.898	661.545	543.583	680.747	352.82
1612	M253T45	2.6376	-2.05005	0.0945111	253.141	253.14	253.141	44.904	40.2623	48.021	http://metlin.scripps.edu/metabo_list.php?mass_min=251.99&mass_max=252.29	5379.83	5890.47	2988	1177.32	1266.97	1391.23
1613	M1092T462	1.43593	1.85425	0.0945717	1091.63	1091.63	1091.63	461.853	461.597	462.408	http://metlin.scripps.edu/metabo_list.php?mass_min=1090.48&mass_max=1090.78	125.212	149.904	215.777	267.279	384.552	456.48
1614	M498T431	1.40852	1.88189	0.0945835	498.118	498.116	498.12	431.332	430.592	432.099	http://metlin.scripps.edu/metabo_list.php?mass_min=496.97&mass_max=497.27	1021.02	1106.38	1275.15	1468.6	1611.79	1953.13
1615	M321T228	2.46996	1.96883	0.0946012	321.144	321.139	321.147	227.818	226.713	230.59	http://metlin.scripps.edu/metabo_list.php?mass_min=319.99&mass_max=320.29	54.9953	99.0246	330.946	657.567	490.83	1459
1616	M363T558	1.22061	1.86833	0.0946032	363.159	363.156	363.16	557.813	555.262	560.407	http://metlin.scripps.edu/metabo_list.php?mass_min=362.01&mass_max=362.31	1123.62	2012.61	1951.95	1883.46	2120.35	2540.68
1617	M562T213	1.84684	-1.92102	0.0946357	562.197	562.196	562.201	213.291	212.643	213.873	http://metlin.scripps.edu/metabo_list.php?mass_min=561.05&mass_max=561.35	945.773	1175.94	1473.28	352.443	721.984	473.716
1618	M503T270	1.32678	-1.95298	0.0946634	503.191	503.188	503.192	269.85	269.589	270.111	http://metlin.scripps.edu/metabo_list.php?mass_min=502.04&mass_max=502.34	3411.58	5150.76	6051.48	2589.56	2874.07	3135.44
1619	M288T288	1.69213	1.846	0.0946712	288.058	288.058	288.059	288.485	288.008	288.888	http://metlin.scripps.edu/metabo_list.php?mass_min=286.91&mass_max=287.21	0	292.862	481.409	605.631	881.532	904.953
1620	M551T3	Inf	-2.05744	0.0947419	550.627	550.625	550.63	2.61191	2.04197	4.98096	http://metlin.scripps.edu/metabo_list.php?mass_min=549.48&mass_max=549.78	1506.44	711.5	0	0	0	0
1621	M149T477	1.607	-1.94992	0.0948392	149.133	149.132	149.134	477.258	476.473	486.058	http://metlin.scripps.edu/metabo_list.php?mass_min=147.98&mass_max=148.28	1900.59	5131.36	6201.98	2037.32	3607.53	3042.86
1622	M653T537	1.32114	1.86169	0.0948443	653.348	653.345	653.351	536.563	536.021	537.732	http://metlin.scripps.edu/metabo_list.php?mass_min=652.2&mass_max=652.5	1419.81	2023.76	1551.27	2253.97	2137.67	1825.39
1623	M181T224	1.39409	1.9096	0.0950956	181.052	181.051	181.054	223.772	223.165	224.249	http://metlin.scripps.edu/metabo_list.php?mass_min=179.9&mass_max=180.2	959.434	1304.12	594.535	2136.07	1291.25	1625.55
1624	M345T871	1.44818	1.85396	0.0952136	345.187	345.185	345.192	870.837	870.283	871.582	http://metlin.scripps.edu/metabo_list.php?mass_min=344.04&mass_max=344.34	415.056	939.935	460.504	714.226	974.43	998.917
1625	M700T463	1.21545	1.85162	0.0952581	700.38	700.379	700.381	462.544	462.357	462.606	http://metlin.scripps.edu/metabo_list.php?mass_min=699.23&mass_max=699.53	1269.64	1381.23	1523.55	1717.51	2191.18	1938.92
1626	M1201T4	1.21643	1.84332	0.0953444	1201.44	1201.43	1201.44	4.05243	2.48253	5.63591	http://metlin.scripps.edu/metabo_list.php?mass_min=1200.29&mass_max=1200.59	1890.81	2057.46	2186.04	3144.77	2626.19	2354.26
1627	M826T484	1.8244	-1.91653	0.0956708	826.354	826.35	826.356	484.276	483.593	495.746	http://metlin.scripps.edu/metabo_list.php?mass_min=825.2&mass_max=825.5	1954.85	10036	7723.32	1262.77	4124.01	2634.4
1628	M536T491	1.19043	1.85547	0.0959077	536.305	536.302	536.307	490.631	490.357	490.897	http://metlin.scripps.edu/metabo_list.php?mass_min=535.16&mass_max=535.46	2451.15	3342.44	2892.28	3043.04	3948.21	2708.89
1629	M823T330	1.44951	1.85665	0.096003	823.337	823.333	823.338	329.743	329.383	339.646	http://metlin.scripps.edu/metabo_list.php?mass_min=822.19&mass_max=822.49	2326.63	1867.9	1867.79	2781.57	2718.31	2611.98
1630	M259T91	1.585	1.8478	0.096036	259.079	259.074	259.082	91.0722	90.7558	97.998	http://metlin.scripps.edu/metabo_list.php?mass_min=257.93&mass_max=258.23	1079.86	383.288	571.42	2170.48	1758.27	1665.05
1631	M413T542	1.75977	-2.00209	0.0964516	413.22	413.218	413.222	541.838	541.431	542.571	http://metlin.scripps.edu/metabo_list.php?mass_min=412.07&mass_max=412.37	1443.92	4128.94	6233.25	4386.09	3245.78	3768.93
1632	M275T53	2.74694	-1.99538	0.0965197	274.971	274.968	274.974	53.2406	53.0685	55.4951	http://metlin.scripps.edu/metabo_list.php?mass_min=273.82&mass_max=274.12	392.086	1018.24	450.746	146.695	204.651	51.4571
1633	M796T451	1.16843	1.96091	0.0965582	796.458	796.456	796.459	451.007	450.575	451.821	http://metlin.scripps.edu/metabo_list.php?mass_min=795.31&mass_max=795.61	18954.9	10845.8	16917.3	20112.3	21838.5	21305.2
1634	M752T389	1.96197	1.97716	0.0968099	752.336	752.333	752.341	389.114	379.057	389.942	http://metlin.scripps.edu/metabo_list.php?mass_min=751.19&mass_max=751.49	796.481	1352.4	1627.47	822.677	5275.27	4506.35
1635	M188T91	1.71361	1.85303	0.0968434	188.09	188.086	188.092	90.9624	89.719	92.5871	http://metlin.scripps.edu/metabo_list.php?mass_min=186.94&mass_max=187.24	285.892	250.215	323.435	708.061	1276.66	995.953
1636	M211T602	1.95164	-1.93188	0.0969525	211.102	211.099	211.104	602.491	601.017	606.98	http://metlin.scripps.edu/metabo_list.php?mass_min=209.95&mass_max=210.25	72.7655	372.375	499.686	191.583	478.746	377.879
1637	M385T155	1.34031	1.8355	0.0970561	385.147	385.146	385.148	154.793	153.961	155.5	http://metlin.scripps.edu/metabo_list.php?mass_min=384&mass_max=384.3	3648.32	5453.89	6875.54	8592.85	7276.78	11138.7
1638	M505T63	1.46949	1.92995	0.0971372	504.995	504.99	504.997	63.2742	63.012	63.499	http://metlin.scripps.edu/metabo_list.php?mass_min=503.85&mass_max=504.15	605.077	402.497	557.053	499.951	681.352	583.924
1639	M180T91	2.61649	-2.01562	0.097606	180.114	180.109	180.118	91.1176	85.528	91.4432	http://metlin.scripps.edu/metabo_list.php?mass_min=178.96&mass_max=179.26	2144.11	5726.63	1037.69	949.389	948.67	979.74
1640	M323T270	1.37683	-1.9897	0.0976771	323.131	323.129	323.134	269.605	269.335	270.057	http://metlin.scripps.edu/metabo_list.php?mass_min=321.98&mass_max=322.28	437.973	485.962	812.95	324.871	334.444	403.234
1641	M453T246	2.07519	-1.86059	0.0980644	453.16	453.155	453.161	245.908	245.142	246.445	http://metlin.scripps.edu/metabo_list.php?mass_min=452.01&mass_max=452.31	195.35	308.795	520.871	475.754	57.4877	32.2352
1642	M324T55	1.51162	-1.92241	0.0984823	324.224	324.219	324.224	55.2451	54.7542	55.4951	http://metlin.scripps.edu/metabo_list.php?mass_min=323.07&mass_max=323.37	2083.35	1905.95	1487.83	1092.13	909.281	561.423
1643	M243T65	1.40134	1.82301	0.0987348	242.965	242.964	242.965	65.3282	63.5189	65.9669	http://metlin.scripps.edu/metabo_list.php?mass_min=241.81&mass_max=242.11	439.925	174.175	655.736	444.376	825.089	467.529
1644	M849T3	Inf	2.02438	0.0988163	848.839	848.838	848.839	2.53394	1.97853	2.8161	http://metlin.scripps.edu/metabo_list.php?mass_min=847.69&mass_max=847.99	0	0	0	0	665.187	0
1645	M462T477	1.88387	-1.85643	0.0988359	462.097	462.096	462.098	477.263	476.775	483.593	http://metlin.scripps.edu/metabo_list.php?mass_min=460.95&mass_max=461.25	427.555	727.891	350.006	51.4462	329.478	377.824
1646	M580T499	1.52837	1.82831	0.0988486	580.331	580.325	580.333	499.201	495.437	503.648	http://metlin.scripps.edu/metabo_list.php?mass_min=579.18&mass_max=579.48	861.136	1108.66	388.643	1025.62	1309.17	1223.16
1647	M395T183	1.61357	1.82055	0.0988894	395.13	395.128	395.133	183.191	181.868	183.889	http://metlin.scripps.edu/metabo_list.php?mass_min=393.98&mass_max=394.28	538.559	453.586	279.425	910.704	725.468	886.316
1648	M912T391	2.65943	1.97107	0.0990638	912.44	912.434	912.443	391.352	383.29	392.236	http://metlin.scripps.edu/metabo_list.php?mass_min=911.29&mass_max=911.59	473.977	1191.47	2021.79	4383.27	2233.74	13443
1649	M595T288	1.43109	1.81887	0.0991488	595.164	595.162	595.167	288.349	288.008	288.775	http://metlin.scripps.edu/metabo_list.php?mass_min=594.01&mass_max=594.31	4139.58	4597.95	7490.42	9527.59	12189.6	13149.9
1650	M317T822	1.07402	1.82249	0.0993289	317.115	317.114	317.115	821.826	821.598	822.258	http://metlin.scripps.edu/metabo_list.php?mass_min=315.96&mass_max=316.26	14331.8	14608.8	14700	17460.3	14665.2	14677.5
1651	M455T331	2.14426	1.95408	0.0996669	455.19	455.189	455.191	331.174	320.326	346.657	http://metlin.scripps.edu/metabo_list.php?mass_min=454.04&mass_max=454.34	2248.6	1324.05	3442.43	3622.41	4181.82	10738.4
1652	M411T335	2.37076	1.90964	0.0998187	411.161	411.158	411.163	334.891	334.264	335.108	http://metlin.scripps.edu/metabo_list.php?mass_min=410.01&mass_max=410.31	812.777	190.037	440.271	717.422	857.52	2669.44
1653	M556T462	1.21489	1.84532	0.0998525	556.337	556.336	556.339	462.369	462.098	462.486	http://metlin.scripps.edu/metabo_list.php?mass_min=555.19&mass_max=555.49	1167.13	1431.16	1576.57	1874.61	2435.71	2305.34
1654	M308T17	1.39381	-1.81273	0.100478	308.261	308.259	308.266	17.3357	14.5835	18.328	http://metlin.scripps.edu/metabo_list.php?mass_min=307.11&mass_max=307.41	1665.5	1741.93	1314.37	1208.04	1182.25	891.504
1655	M667T493	1.3212	1.83459	0.100986	667.329	667.327	667.33	493.154	492.872	493.415	http://metlin.scripps.edu/metabo_list.php?mass_min=666.18&mass_max=666.48	1962.71	3143.06	2444.29	3509.96	2968.79	3193.24
1656	M504T270	1.34893	-1.89758	0.101064	504.194	504.191	504.196	269.892	269.589	270.364	http://metlin.scripps.edu/metabo_list.php?mass_min=503.04&mass_max=503.34	1016.05	1418.3	1785.45	759.068	901.261	890.761
1657	M163T209	1.48108	1.80807	0.101179	163.044	163.044	163.047	209.125	207.819	211.559	http://metlin.scripps.edu/metabo_list.php?mass_min=161.89&mass_max=162.19	867.167	824.175	789.625	1985.62	779.742	1000.67
1658	M827T207	1.67408	1.97527	0.101405	827.293	827.29	827.296	207.261	206.588	207.549	http://metlin.scripps.edu/metabo_list.php?mass_min=826.14&mass_max=826.44	320.966	400.989	386.824	1047.63	1031.18	945.15
1659	M365T174	1.42186	1.80421	0.101497	365.116	365.112	365.118	173.981	173.308	174.155	http://metlin.scripps.edu/metabo_list.php?mass_min=363.97&mass_max=364.27	394.846	434.806	608.247	669.991	651.104	565.845
1660	M234T178	1.46876	1.90399	0.101538	234.133	234.131	234.135	177.962	177.681	178.606	http://metlin.scripps.edu/metabo_list.php?mass_min=232.98&mass_max=233.28	241.257	369.948	274.793	454.289	504.941	507.772
1661	M679T17	1.1742	-1.87602	0.101709	678.899	678.898	678.903	16.9179	14.8993	19.6265	http://metlin.scripps.edu/metabo_list.php?mass_min=677.75&mass_max=678.05	717.378	815.791	1165.47	794.231	780.642	781.526
1662	M539T284	1.44262	1.81166	0.102053	539.28	539.278	539.282	283.809	283.182	284.232	http://metlin.scripps.edu/metabo_list.php?mass_min=538.13&mass_max=538.43	3349.46	8308.97	5269.25	9051.36	8601.24	12809.4
1663	M1236T611	6.49951	-1.96873	0.10223	1235.64	1235.64	1235.64	611.401	610.948	611.567	http://metlin.scripps.edu/metabo_list.php?mass_min=1234.49&mass_max=1234.79	0	0	265.77	166.357	0	88.7033
1664	M85T70	1.55143	1.82339	0.102303	85.0279	85.0275	85.0284	70.2019	63.5741	71.9039	http://metlin.scripps.edu/metabo_list.php?mass_min=83.88&mass_max=84.18	6910.21	2528.15	5829.34	7646.81	4337.76	8389.7
1665	M333T558	1.27154	1.80929	0.102371	333.241	333.239	333.242	558.2	556.172	562.098	http://metlin.scripps.edu/metabo_list.php?mass_min=332.09&mass_max=332.39	485.369	888.232	1113.43	1095.03	1065.55	1419.68
1666	M599T531	1.51766	-1.90422	0.102411	599.309	599.307	599.313	530.954	530.428	544.991	http://metlin.scripps.edu/metabo_list.php?mass_min=598.16&mass_max=598.46	1630.48	3660.38	5604.7	4717.24	2842.71	3753.84
1667	M500T19	1.0663	-1.79786	0.10242	499.905	499.904	499.906	18.755	17.2309	19.6412	http://metlin.scripps.edu/metabo_list.php?mass_min=498.75&mass_max=499.05	12153.3	11446.9	11839.6	11565.3	11530.5	12040
1668	M361T409	1.4514	1.79734	0.102759	361.235	361.233	361.236	408.606	388.525	409.737	http://metlin.scripps.edu/metabo_list.php?mass_min=360.08&mass_max=360.38	5702.89	12277.4	3442.45	12249.1	9595.63	9487.69
1669	M667T370	1.87442	1.86535	0.103032	667.335	667.332	667.337	370.127	363.715	371.276	http://metlin.scripps.edu/metabo_list.php?mass_min=666.18&mass_max=666.48	491.719	1021.19	1699.36	974.642	3054.56	2750.86
1670	M395T310	1.25156	1.9109	0.103189	395.198	395.196	395.2	309.684	309.413	310.003	http://metlin.scripps.edu/metabo_list.php?mass_min=394.05&mass_max=394.35	2036.49	1788.87	2223.21	2903.47	1929.76	3571.28
1671	M585T496	1.2709	1.81265	0.103298	585.289	585.285	585.293	495.711	483.088	503.648	http://metlin.scripps.edu/metabo_list.php?mass_min=584.14&mass_max=584.44	1509.78	2037.5	2017.92	2145.46	2792.39	2563.94
1672	M436T467	1.22151	1.89455	0.103468	436.315	436.313	436.315	466.689	466.184	477.387	http://metlin.scripps.edu/metabo_list.php?mass_min=435.16&mass_max=435.46	3743.16	3986.73	5036.64	5774.36	7226.65	6736.89
1673	M504T227	1.40053	1.80635	0.103584	504.193	504.191	504.198	227.392	226.701	227.781	http://metlin.scripps.edu/metabo_list.php?mass_min=503.04&mass_max=503.34	796.341	653.791	1457.61	1246.65	1659.36	2200.13
1674	M1032T434	2.27507	-1.90254	0.103598	1032.5	1032.5	1032.5	433.857	433.516	434.103	http://metlin.scripps.edu/metabo_list.php?mass_min=1031.35&mass_max=1031.65	273.607	1391.19	553.488	159.353	147.634	583.412
1675	M268T90	1.9408	-1.93742	0.103624	268.271	268.27	268.272	89.5583	88.049	90.3502	http://metlin.scripps.edu/metabo_list.php?mass_min=267.12&mass_max=267.42	22847.7	8112.23	7745.07	5334.27	5577.66	4083.26
1676	M227T122	1.6003	1.7932	0.103689	227.103	227.101	227.106	121.808	120.835	122.615	http://metlin.scripps.edu/metabo_list.php?mass_min=225.95&mass_max=226.25	458.744	497.303	526.947	1177.17	955.273	1452.3
1677	M185T23	1.92517	-1.94302	0.103772	185.115	185.113	185.116	23.221	22.2839	23.637	http://metlin.scripps.edu/metabo_list.php?mass_min=183.96&mass_max=184.26	4739.02	2212.34	2120.76	692.285	1415.18	901.186
1678	M516T91	2.13218	-1.81957	0.103789	516.205	516.204	516.206	91.1962	90.7558	91.4903	http://metlin.scripps.edu/metabo_list.php?mass_min=515.06&mass_max=515.36	5038.1	7444.16	16613.9	1252.77	2568.37	4777.44
1679	M287T90	2.2182	-1.96967	0.103851	287.284	287.284	287.286	89.7435	88.3195	90.4128	http://metlin.scripps.edu/metabo_list.php?mass_min=286.13&mass_max=286.43	9264.03	2976.13	3134.68	1843.87	1606.11	1475.35
1680	M447T146	2.04974	1.84172	0.103893	447.146	447.144	447.149	146.434	144.93	152.613	http://metlin.scripps.edu/metabo_list.php?mass_min=446&mass_max=446.3	1037.59	616.697	1410.51	3120.37	4229.93	8132.02
1681	M357T91	56.0035	-1.98238	0.104113	357.227	357.225	357.229	90.9947	90.8422	91.0751	http://metlin.scripps.edu/metabo_list.php?mass_min=356.08&mass_max=356.38	556.532	7787.81	9249.93	0	0	0
1682	M601T60	2.12428	1.78768	0.104138	600.858	600.857	600.861	59.9729	59.0847	61.1406	http://metlin.scripps.edu/metabo_list.php?mass_min=599.71&mass_max=600.01	304.171	356.3	297.299	365.673	574.056	141.572
1683	M845T465	1.17755	1.85704	0.104252	845.415	845.414	845.416	465.17	463.907	465.858	http://metlin.scripps.edu/metabo_list.php?mass_min=844.26&mass_max=844.56	20712	22581.5	24518.6	28867.3	35316.2	33165.7
1684	M331T56	1.91105	-1.88854	0.104341	330.908	330.905	330.911	55.538	53.7214	56.7245	http://metlin.scripps.edu/metabo_list.php?mass_min=329.76&mass_max=330.06	1013.45	2107.08	2712.24	404.431	365.309	790.351
1685	M153T229	1.64952	1.81273	0.104425	153.095	153.094	153.098	228.705	227.217	229.029	http://metlin.scripps.edu/metabo_list.php?mass_min=151.95&mass_max=152.25	449.886	363.384	196.323	337.055	465.494	894.105
1686	M251T289	1.96511	1.79948	0.104709	251.137	251.134	251.141	289.129	288.142	291.004	http://metlin.scripps.edu/metabo_list.php?mass_min=249.99&mass_max=250.29	96.7482	128.47	133.384	549.122	270.454	573.013
1687	M129T32	3.77546	-1.959	0.105036	129.057	129.057	129.058	31.8665	27.5093	47.5155	http://metlin.scripps.edu/metabo_list.php?mass_min=127.91&mass_max=128.21	21909.9	21842.8	860.301	3931.46	3314.11	3387.74
1688	M1068T447	2.64867	-1.87887	0.105283	1068.45	1068.44	1068.45	447.017	446.63	456.213	http://metlin.scripps.edu/metabo_list.php?mass_min=1067.3&mass_max=1067.6	1225.99	3933.36	1827.64	123.461	486.337	538.111
1689	M430T245	1.79017	-1.84915	0.105401	430.172	430.169	430.176	245.401	244.638	246.032	http://metlin.scripps.edu/metabo_list.php?mass_min=429.02&mass_max=429.32	580.923	767.537	1419.51	1066.54	566.695	526.717
1690	M534T179	1.80123	1.80064	0.105572	534.181	534.176	534.182	179.129	178.469	179.355	http://metlin.scripps.edu/metabo_list.php?mass_min=533.03&mass_max=533.33	1134	2203.44	1922.15	8025.57	4286.34	10615.2
1691	M701T439	1.34616	-1.78035	0.105581	701.353	701.35	701.355	439.154	438.917	439.725	http://metlin.scripps.edu/metabo_list.php?mass_min=700.2&mass_max=700.5	1995.47	1465.61	1034.44	1223.11	604.649	1207.78
1692	M228T20	1.78862	1.8726	0.105945	228.12	228.119	228.121	19.9502	19.6265	20.6109	http://metlin.scripps.edu/metabo_list.php?mass_min=226.97&mass_max=227.27	108.635	420.022	750.764	6087.69	3483.05	6213.06
1693	M465T710	1.27218	-1.77695	0.105956	465.259	465.255	465.263	710.284	709.897	710.862	http://metlin.scripps.edu/metabo_list.php?mass_min=464.11&mass_max=464.41	5664.77	8391.03	6938.37	7673.12	4872.46	8681.47
1694	M146T54	1.36158	-1.83778	0.106008	146.03	146.029	146.032	54.4441	54.1298	54.9905	http://metlin.scripps.edu/metabo_list.php?mass_min=144.88&mass_max=145.18	1082.52	2247.6	2001.37	857.371	1203.37	1258.6
1695	M909T3	1.64741	1.89113	0.106147	908.829	908.824	908.832	3.30235	2.48253	6.01511	http://metlin.scripps.edu/metabo_list.php?mass_min=907.68&mass_max=907.98	808.829	960.786	915.721	1083.33	1207.41	725.101
1696	M357T60	1.13178	-1.78689	0.10615	357.249	357.247	357.251	60.4832	59.5886	74.6879	http://metlin.scripps.edu/metabo_list.php?mass_min=356.1&mass_max=356.4	2249.23	2557.85	2228.28	2177.67	2230.52	2365.47
1697	M343T227	1.50856	1.77812	0.106313	343.131	343.129	343.136	226.872	214.919	227.617	http://metlin.scripps.edu/metabo_list.php?mass_min=341.98&mass_max=342.28	1370.91	942.359	1728.46	3793.57	1822.59	4966.4
1698	M361T233	1.88311	1.87794	0.106532	361.09	361.088	361.092	232.785	232.189	233.327	http://metlin.scripps.edu/metabo_list.php?mass_min=359.94&mass_max=360.24	2322.58	4963.77	3864.95	6833.73	3740.16	14044.6
1699	M1270T4	1.43018	-1.90208	0.106628	1269.76	1269.76	1269.76	3.52375	2.3121	6.33188	http://metlin.scripps.edu/metabo_list.php?mass_min=1268.61&mass_max=1268.91	1278.44	1566.86	1459.08	1369.78	895.276	0
1700	M989T432	2.52929	-1.83748	0.106669	988.504	988.502	988.507	432.341	431.499	432.62	http://metlin.scripps.edu/metabo_list.php?mass_min=987.35&mass_max=987.65	649.348	2578.65	3406.39	245.668	405.527	607.03
1701	M457T330	1.20243	1.82266	0.106705	457.206	457.205	457.207	330.316	330.016	330.669	http://metlin.scripps.edu/metabo_list.php?mass_min=456.06&mass_max=456.36	11635.9	9070.5	11566.6	10611.5	11598	13463.2
1702	M243T5	1.64962	1.80229	0.106919	242.924	242.924	242.926	5.28123	2.11498	10.3623	http://metlin.scripps.edu/metabo_list.php?mass_min=241.77&mass_max=242.07	494.097	883.025	1319.86	2579.92	1179.01	1681.93
1703	M145T265	1.67359	1.91255	0.107151	145.038	145.035	145.042	264.717	263.676	267.319	http://metlin.scripps.edu/metabo_list.php?mass_min=143.89&mass_max=144.19	345.721	281.045	511.47	1182.84	877.174	291.774
1704	M363T783	1.42602	1.77139	0.107235	363.214	363.212	363.215	782.898	782.551	783.174	http://metlin.scripps.edu/metabo_list.php?mass_min=362.06&mass_max=362.36	1567	2383.56	1743.74	2792.8	2454.15	2815.6
1705	M538T245	1.89024	1.89467	0.10763	538.205	538.199	538.207	245.24	244.908	245.654	http://metlin.scripps.edu/metabo_list.php?mass_min=537.05&mass_max=537.35	611.248	285.939	640.783	912.44	730.19	1982.36
1706	M671T197	1.33786	1.81783	0.107655	671.214	671.212	671.218	197.274	190.288	197.97	http://metlin.scripps.edu/metabo_list.php?mass_min=670.06&mass_max=670.36	4364.64	2445.74	4660.64	5713.46	4617.26	4478.03
1707	M540T179	2.02774	1.7954	0.10773	540.141	540.14	540.146	179.192	178.606	179.651	http://metlin.scripps.edu/metabo_list.php?mass_min=538.99&mass_max=539.29	0	235.846	148.762	706.679	489.886	1041.62
1708	M643T58	1.55454	1.77283	0.107802	642.754	642.751	642.755	58.2362	58.0738	58.5245	http://metlin.scripps.edu/metabo_list.php?mass_min=641.6&mass_max=641.9	285.082	527.063	281.553	438.303	429.408	568.633
1709	M425T878	1.17743	-1.94518	0.107807	425.214	425.214	425.216	878.435	877.95	894.278	http://metlin.scripps.edu/metabo_list.php?mass_min=424.06&mass_max=424.36	7874.13	6194.28	5417.82	4702.14	4929.95	5089.73
1710	M271T41	3.75786	-1.92969	0.107973	271.26	271.259	271.261	41.4561	25.237	50.453	http://metlin.scripps.edu/metabo_list.php?mass_min=270.11&mass_max=270.41	990.513	6128.53	12259.3	911.987	2540.82	657.773
1711	M329T62	3.21896	-1.84852	0.108063	328.815	328.814	328.82	61.5274	60.9973	62.3222	http://metlin.scripps.edu/metabo_list.php?mass_min=327.67&mass_max=327.97	184.013	1493.51	494.746	0	0	0
1712	M823T484	2.39024	-1.85693	0.108327	823.404	823.399	823.407	484.045	483.618	484.34	http://metlin.scripps.edu/metabo_list.php?mass_min=822.25&mass_max=822.55	26.7591	1614.04	1145.61	0	539.59	128.556
1713	M201T510	2.54674	1.77669	0.108522	201.166	201.164	201.167	510.497	510.017	510.664	http://metlin.scripps.edu/metabo_list.php?mass_min=200.02&mass_max=200.32	99.8231	315.045	39.9561	1090.34	71.7349	1081.14
1714	M610T542	1.68104	-1.92064	0.108566	610.306	610.301	610.307	541.674	541.431	541.967	http://metlin.scripps.edu/metabo_list.php?mass_min=609.16&mass_max=609.46	1186.43	3780.66	5905.62	4175.05	3208.33	3445.34
1715	M121T55	1.63475	1.77312	0.108924	120.984	120.982	120.984	55.2118	54.8806	55.4951	http://metlin.scripps.edu/metabo_list.php?mass_min=119.83&mass_max=120.13	64.4537	394.509	433.19	283.882	396.306	497.041
1716	M110T55	1.43771	-1.86087	0.108947	110.01	110.01	110.011	55.0204	54.7411	55.2575	http://metlin.scripps.edu/metabo_list.php?mass_min=108.86&mass_max=109.16	22036.7	31243.2	41020.3	14973.4	16680.7	14097.5
1717	M355T61_2	2.54463	1.76084	0.109069	355.153	355.153	355.154	61.2325	60.4936	61.8005	http://metlin.scripps.edu/metabo_list.php?mass_min=354&mass_max=354.3	0	0	0	552.817	675.944	1583.84
1718	M400T478	1.35781	-1.77154	0.109116	400.293	400.291	400.294	477.634	477.257	486.562	http://metlin.scripps.edu/metabo_list.php?mass_min=399.14&mass_max=399.44	1528.65	2295.84	2244.99	876.585	1836.11	1761.07
1719	M666T392	1.4092	-1.90523	0.109352	666.333	666.329	666.337	391.817	391.663	392.463	http://metlin.scripps.edu/metabo_list.php?mass_min=665.18&mass_max=665.48	1136.21	1675.49	3009.85	1398.5	1156.97	1533.12
1720	M242T127	1.20007	1.76059	0.109485	242.099	242.098	242.099	126.509	125.778	127.609	http://metlin.scripps.edu/metabo_list.php?mass_min=240.95&mass_max=241.25	7894.75	10399.1	9594.02	11081.7	9623.96	7102.32
1721	M791T330	1.56576	1.76194	0.109736	791.311	791.309	791.317	329.673	329.512	330.166	http://metlin.scripps.edu/metabo_list.php?mass_min=790.16&mass_max=790.46	1019.73	760.381	810.432	1227.56	1090.4	1164.96
1722	M420T207	1.34163	1.87298	0.109974	420.185	420.184	420.187	206.983	206.588	207.314	http://metlin.scripps.edu/metabo_list.php?mass_min=419.04&mass_max=419.34	27006.4	32365	26957.2	51772.5	47383.1	59218.8
1723	M412T223	1.3376	1.81835	0.109984	412.233	412.229	412.236	222.752	222.332	223.742	http://metlin.scripps.edu/metabo_list.php?mass_min=411.08&mass_max=411.38	348.15	650.818	479.128	892.557	874.441	1053.19
1724	M673T648	1.5238	1.84225	0.110136	673.319	673.318	673.321	648.311	648.104	648.919	http://metlin.scripps.edu/metabo_list.php?mass_min=672.17&mass_max=672.47	0	414.543	372.282	691.305	846.854	1105.47
1725	M341T270	1.26019	-1.84716	0.110149	341.139	341.136	341.14	270.084	269.589	270.871	http://metlin.scripps.edu/metabo_list.php?mass_min=339.99&mass_max=340.29	1090.51	1722.42	1895.78	1002.61	1009.79	1187.18
1726	M324T186	1.85349	1.77509	0.110436	324.077	324.075	324.078	185.528	185.239	186.199	http://metlin.scripps.edu/metabo_list.php?mass_min=322.93&mass_max=323.23	150.244	743.719	522.852	1366.04	560.601	1622.98
1727	M702T228	1.42207	1.75375	0.110444	702.286	702.284	702.29	227.773	226.872	228.285	http://metlin.scripps.edu/metabo_list.php?mass_min=701.14&mass_max=701.44	344.085	397.488	885.376	663.692	1084.2	1095.6
1728	M611T365	2.12752	1.83131	0.110509	611.309	611.304	611.313	364.645	364.415	365.174	http://metlin.scripps.edu/metabo_list.php?mass_min=610.16&mass_max=610.46	510.863	598.846	591.426	1100.18	1538.63	4552.62
1729	M207T113	1.52117	1.75134	0.110592	207.07	207.068	207.073	112.53	111.641	113.924	http://metlin.scripps.edu/metabo_list.php?mass_min=205.92&mass_max=206.22	353.784	288.805	150.797	405.691	628.915	396.157
1730	M297T62_2	1.51097	1.82975	0.110942	296.908	296.904	296.91	62.0584	61.2598	62.9424	http://metlin.scripps.edu/metabo_list.php?mass_min=295.76&mass_max=296.06	1640.17	1286.16	1449.09	1532.73	1799.13	1406.76
1731	M551T62	1.51831	1.8411	0.111001	551	550.999	551.004	62.2758	61.6052	63.012	http://metlin.scripps.edu/metabo_list.php?mass_min=549.85&mass_max=550.15	907.646	534.725	739.168	754.354	708.116	769.465
1732	M204T651	2.64263	-1.85648	0.111147	204.086	204.085	204.087	650.723	650.393	650.802	http://metlin.scripps.edu/metabo_list.php?mass_min=202.94&mass_max=203.24	0	58.66	439.125	220.324	25.4477	75.8702
1733	M163T27	1.80553	-1.82618	0.111381	163.123	163.123	163.124	27.0061	25.8115	28.7046	http://metlin.scripps.edu/metabo_list.php?mass_min=161.97&mass_max=162.27	7751.81	24381.7	62252.2	23458.2	15446.4	10797.5
1734	M427T725	2.27723	-1.90993	0.111494	427.233	427.23	427.233	724.626	714.937	725.938	http://metlin.scripps.edu/metabo_list.php?mass_min=426.08&mass_max=426.38	2319.21	3069.59	9330.65	4343.25	4425.32	5530.81
1735	M345T558	1.61889	1.75103	0.111549	345.239	345.239	345.241	557.943	556.298	566.767	http://metlin.scripps.edu/metabo_list.php?mass_min=344.09&mass_max=344.39	990.912	1434.6	1832.45	4303.06	3695.35	3738.31
1736	M219T53	2.4124	-1.83964	0.111708	219.052	219.051	219.055	53.0473	51.8551	53.5729	http://metlin.scripps.edu/metabo_list.php?mass_min=217.9&mass_max=218.2	2393.76	1321.66	351.632	731.093	428.58	304.061
1737	M411T223	1.4963	1.77191	0.111722	411.226	411.222	411.228	222.836	221.972	223.986	http://metlin.scripps.edu/metabo_list.php?mass_min=410.08&mass_max=410.38	1467.21	2947.75	1656.29	2830.52	3138.51	5648.79
1738	M429T66	1.84056	-1.75634	0.111755	428.955	428.953	428.955	66.1881	65.5943	66.3578	http://metlin.scripps.edu/metabo_list.php?mass_min=427.8&mass_max=428.1	416.302	373.925	337.68	25.6994	158.7	54.9224
1739	M231T774	2.55432	1.75304	0.111841	231.208	231.205	231.209	773.824	773.193	773.979	http://metlin.scripps.edu/metabo_list.php?mass_min=230.06&mass_max=230.36	73.8028	28.2488	0	593.341	344.727	592.28
1740	M549T258_1	1.29942	1.75788	0.111929	549.18	549.175	549.183	258.465	247.897	258.554	http://metlin.scripps.edu/metabo_list.php?mass_min=548.03&mass_max=548.33	1013.4	1460.85	1586.95	1529.85	1918.91	2270.16
1741	M299T404	1.3951	1.74857	0.112135	299.184	299.182	299.185	403.995	403.646	404.454	http://metlin.scripps.edu/metabo_list.php?mass_min=298.03&mass_max=298.33	231.953	423.943	240.902	428.52	484.08	230.567
1742	M206T822	1.22642	1.8343	0.112237	206.087	206.087	206.089	821.989	821.644	822.478	http://metlin.scripps.edu/metabo_list.php?mass_min=204.94&mass_max=205.24	337.055	703.705	818.324	884.689	948.942	977.659
1743	M421T67	1.85318	-1.7732	0.112423	420.872	420.87	420.873	67.4556	67.026	67.9819	http://metlin.scripps.edu/metabo_list.php?mass_min=419.72&mass_max=420.02	2074.41	6320.04	3206.89	1044.41	3045.46	418.597
1744	M800T452	1.16663	1.90989	0.112863	800.411	800.409	800.412	451.666	450.287	452.324	http://metlin.scripps.edu/metabo_list.php?mass_min=799.26&mass_max=799.56	20705.5	15840.3	21957.7	27392.2	27009.3	27382.2
1745	M553T191	3.71244	1.86561	0.112952	553.154	553.154	553.161	191.283	190.706	191.918	http://metlin.scripps.edu/metabo_list.php?mass_min=552&mass_max=552.3	0	157.976	25.7363	760.764	405.452	1670.43
1746	M556T212	1.32765	-1.74297	0.113032	556.233	556.229	556.235	212.199	210.374	212.865	http://metlin.scripps.edu/metabo_list.php?mass_min=555.08&mass_max=555.38	3167.31	5406.22	6245.22	1634.21	4199.29	3584.28
1747	M168T186	1.45959	1.74787	0.113255	168.138	168.137	168.139	186.255	185.947	186.828	http://metlin.scripps.edu/metabo_list.php?mass_min=166.99&mass_max=167.29	7779.41	1591.87	8022.76	7243.19	6258.65	8794.49
1748	M414T542	1.61391	-1.83847	0.113659	414.223	414.22	414.226	541.833	541.548	542.182	http://metlin.scripps.edu/metabo_list.php?mass_min=413.07&mass_max=413.37	447.542	971.385	1624.41	1258.23	733.486	891.559
1749	M395T466	1.1601	1.77356	0.113689	395.12	395.119	395.12	465.65	464.873	487.021	http://metlin.scripps.edu/metabo_list.php?mass_min=393.97&mass_max=394.27	22791.6	23705.6	28829.1	36954	33099	37017
1750	M427T55	2.74889	-1.75974	0.11412	426.902	426.9	426.903	54.9373	54.7542	54.9905	http://metlin.scripps.edu/metabo_list.php?mass_min=425.75&mass_max=426.05	267.491	709.051	1047.51	0	149.685	56.9366
1751	M700T427	1.98437	1.81572	0.114166	700.36	700.356	700.363	426.878	421.783	441.74	http://metlin.scripps.edu/metabo_list.php?mass_min=699.21&mass_max=699.51	1071.05	1399.53	924.672	1523.18	1425.51	5449.94
1752	M1241T612	2.86591	-1.85919	0.114409	1240.59	1240.59	1240.6	611.51	611.103	611.905	http://metlin.scripps.edu/metabo_list.php?mass_min=1239.44&mass_max=1239.74	0	242.126	1221.24	582.387	463.151	674.333
1753	M541T490	1.25943	1.75922	0.114592	541.262	541.26	541.263	490.355	490.097	490.76	http://metlin.scripps.edu/metabo_list.php?mass_min=540.11&mass_max=540.41	4407.85	7218.77	7532.7	8150.66	11214.1	8358.57
1754	M385T69	1.50091	1.76399	0.114698	385.083	385.081	385.084	68.9836	67.026	70.2658	http://metlin.scripps.edu/metabo_list.php?mass_min=383.93&mass_max=384.23	2036.04	1306.94	1578.87	1964.46	1888.49	2275.75
1755	M666T462	1.17826	1.7305	0.114756	666.357	666.356	666.358	462.213	461.853	462.408	http://metlin.scripps.edu/metabo_list.php?mass_min=665.21&mass_max=665.51	8510.13	8877.43	9969.98	9142.23	14001	13549.5
1756	M259T207	1.82165	1.84531	0.114803	259.081	259.08	259.082	206.94	206.564	207.549	http://metlin.scripps.edu/metabo_list.php?mass_min=257.93&mass_max=258.23	68.7484	235.924	115.557	1162.1	1009.07	1518.66
1757	M273T431	1.43217	1.73682	0.114821	273.065	273.064	273.066	431.224	430.592	442.691	http://metlin.scripps.edu/metabo_list.php?mass_min=271.91&mass_max=272.21	970.174	2540.25	2878.58	3167.39	3721.16	4569.39
1758	M786T484	1.64364	-1.7267	0.114925	786.364	786.362	786.366	484.099	476.021	484.549	http://metlin.scripps.edu/metabo_list.php?mass_min=785.21&mass_max=785.51	356.383	1199.81	1002.89	142.14	399.137	410.278
1759	M231T485	1.64828	-1.73928	0.115025	231.208	231.204	231.209	485.05	477.491	485.81	http://metlin.scripps.edu/metabo_list.php?mass_min=230.06&mass_max=230.36	359.311	1410.78	672.419	449.463	747.624	524.656
1760	M618T569	1.6195	-1.81207	0.115063	618.281	618.279	618.283	569.114	568.054	570.928	http://metlin.scripps.edu/metabo_list.php?mass_min=617.13&mass_max=617.43	5204.01	13282.7	19551.5	14337	12204.9	14883.1
1761	M619T569	1.61031	-1.85638	0.115217	619.285	619.282	619.287	569.271	568.054	575.709	http://metlin.scripps.edu/metabo_list.php?mass_min=618.14&mass_max=618.44	1224.23	3204.01	4419.74	2766.2	2901.49	2738.69
1762	M328T611	1.79795	-1.82893	0.115531	328.184	328.183	328.187	610.599	610.002	611.254	http://metlin.scripps.edu/metabo_list.php?mass_min=327.03&mass_max=327.33	349.118	1430.89	2465.57	1464.29	1344.05	1588.27
1763	M163T123	2.9995	1.8524	0.11605	163.04	163.036	163.041	122.724	121.828	124.127	http://metlin.scripps.edu/metabo_list.php?mass_min=161.89&mass_max=162.19	338.971	964.499	7.90503	2609.64	411.571	4350.4
1764	M447T593	1.55794	-1.86125	0.116228	447.25	447.249	447.255	593.288	593.127	594.923	http://metlin.scripps.edu/metabo_list.php?mass_min=446.1&mass_max=446.4	694.144	975.686	891.81	626.417	612.305	617.713
1765	M431T612	1.58383	-1.79834	0.116349	431.254	431.252	431.255	611.587	605.569	612.155	http://metlin.scripps.edu/metabo_list.php?mass_min=430.1&mass_max=430.4	2684.69	5730.36	8713.92	6298.36	4429.88	6767.86
1766	M283T63	2.73219	-1.75586	0.116362	282.816	282.815	282.819	62.9672	62.5083	63.3306	http://metlin.scripps.edu/metabo_list.php?mass_min=281.67&mass_max=281.97	247.452	1772.81	691.827	0	38.5864	0
1767	M274T277	1.31074	1.7582	0.116498	274.068	274.065	274.073	277.17	276.619	277.953	http://metlin.scripps.edu/metabo_list.php?mass_min=272.92&mass_max=273.22	203.439	743.212	399.579	622.944	685.665	757.206
1768	M426T218	1.33402	1.7995	0.116544	426.162	426.159	426.165	218.142	212.247	219.207	http://metlin.scripps.edu/metabo_list.php?mass_min=425.01&mass_max=425.31	501.693	518.715	333.904	436.612	676.299	448.599
1769	M449T284	2.50007	1.87661	0.11682	449.174	449.171	449.176	284.402	284.104	285.228	http://metlin.scripps.edu/metabo_list.php?mass_min=448.02&mass_max=448.32	208.627	332.908	289.132	428.779	323.902	673.524
1770	M121T185	1.80297	1.74697	0.116881	121.031	121.03	121.032	185.422	185.112	185.906	http://metlin.scripps.edu/metabo_list.php?mass_min=119.88&mass_max=120.18	1684.26	7305.22	5056.11	13697.6	5516.01	16357.2
1771	M149T464	1.32421	1.76345	0.117351	149.133	149.133	149.134	464.263	463.402	465.129	http://metlin.scripps.edu/metabo_list.php?mass_min=147.98&mass_max=148.28	6413.29	6864.47	10173.3	13094.5	17415.1	15324.8
1772	M341T103	2.13387	1.71968	0.117446	341.128	341.125	341.129	103.106	102.573	103.838	http://metlin.scripps.edu/metabo_list.php?mass_min=339.98&mass_max=340.28	0	0	304.093	227.308	407.783	599.628
1773	M287T288	1.60929	1.71346	0.117545	287.055	287.053	287.055	288.349	288.008	288.775	http://metlin.scripps.edu/metabo_list.php?mass_min=285.9&mass_max=286.2	453.257	818.042	1993.61	2966.44	4307.58	4489.46
1774	M846T465	1.18096	1.7583	0.117622	846.419	846.417	846.42	464.899	462.898	465.633	http://metlin.scripps.edu/metabo_list.php?mass_min=845.27&mass_max=845.57	9481.66	10041.1	10793.5	12902.8	15702.7	15687.7
1775	M759T245	3.62313	1.81229	0.117778	759.207	759.207	759.212	245.269	245.162	245.654	http://metlin.scripps.edu/metabo_list.php?mass_min=758.06&mass_max=758.36	141.369	0	249.234	625.71	300.995	1102.42
1776	M541T463	1.56379	1.73699	0.117789	541.477	541.475	541.478	463.26	462.408	464.624	http://metlin.scripps.edu/metabo_list.php?mass_min=540.33&mass_max=540.63	2374.9	2903.23	3506.02	4463.81	13032.3	6667.54
1777	M177T91_2	1.34297	1.7272	0.118046	177.111	177.11	177.117	91.2292	90.7264	93.532	http://metlin.scripps.edu/metabo_list.php?mass_min=175.96&mass_max=176.26	1010.05	494.532	445.35	1247.03	1070.43	962.971
1778	M353T700	1.52538	1.70982	0.118135	353.267	353.266	353.269	699.952	699.846	700.229	http://metlin.scripps.edu/metabo_list.php?mass_min=352.12&mass_max=352.42	81.2494	479.399	326.919	571.031	442.674	939.499
1779	M697T706	1.51205	-1.7095	0.118173	697.348	697.345	697.349	706.473	706.222	707.135	http://metlin.scripps.edu/metabo_list.php?mass_min=696.2&mass_max=696.5	338.625	757.381	831.139	604.997	519.1	738.804
1780	M552T20	2.83847	-1.83895	0.118586	551.631	551.629	551.633	20.4464	10.1719	20.7	http://metlin.scripps.edu/metabo_list.php?mass_min=550.48&mass_max=550.78	1159.93	493.055	225.465	203.616	89.8012	209.744
1781	M480T239	4.12286	-1.84751	0.118613	480.173	480.171	480.175	239.382	239.353	239.763	http://metlin.scripps.edu/metabo_list.php?mass_min=479.02&mass_max=479.32	106.458	435.171	1120.63	0	27.1986	195.995
1782	M315T251	1.69599	1.73264	0.118689	315.132	315.13	315.135	251.473	251.212	252.438	http://metlin.scripps.edu/metabo_list.php?mass_min=313.98&mass_max=314.28	675.304	576.097	857.24	1872.72	1171.1	3015.57
1783	M131T213	Inf	-1.88097	0.118729	131.065	131.064	131.067	212.643	211.491	213.606	http://metlin.scripps.edu/metabo_list.php?mass_min=129.92&mass_max=130.22	0	752.254	1232.51	0	0	0
1784	M719T182	1.78607	1.72691	0.118977	719.293	719.291	719.296	181.771	181.221	182.377	http://metlin.scripps.edu/metabo_list.php?mass_min=718.14&mass_max=718.44	0	90.3374	647.567	633.818	757.331	1030.95
1785	M385T258	1.57988	1.81692	0.118994	385.152	385.149	385.156	257.763	257.375	258.006	http://metlin.scripps.edu/metabo_list.php?mass_min=384&mass_max=384.3	332.934	559.348	659.658	718.194	849.95	1855.76
1786	M414T418	2.42236	1.72709	0.119017	414.125	414.124	414.126	418.275	417.75	418.999	http://metlin.scripps.edu/metabo_list.php?mass_min=412.97&mass_max=413.27	0	0	0	324.018	220.692	591.856
1787	M227T5	1.02784	-1.71048	0.119184	226.951	226.95	226.951	5.07274	3.49511	5.48496	http://metlin.scripps.edu/metabo_list.php?mass_min=225.8&mass_max=226.1	659470	679411	677839	687143	667973	657490
1788	M329T780	1.88897	1.79066	0.119843	329.235	329.234	329.236	780.254	779.958	781.662	http://metlin.scripps.edu/metabo_list.php?mass_min=328.08&mass_max=328.38	303.654	165.827	273.412	441.972	411.189	566.13
1789	M362T233	2.09755	1.77542	0.120027	362.093	362.092	362.097	232.819	232.606	233.275	http://metlin.scripps.edu/metabo_list.php?mass_min=360.94&mass_max=361.24	240.227	794.418	645.415	1137.73	515.597	2364.49
1790	M470T91	1.60843	1.69942	0.120223	470.248	470.246	470.249	91.0117	90.7264	91.358	http://metlin.scripps.edu/metabo_list.php?mass_min=469.1&mass_max=469.4	440.968	264.38	435.405	1591.07	804.535	1675.39
1791	M345T651	1.48788	-1.81395	0.120297	345.192	345.189	345.194	650.554	649.633	650.935	http://metlin.scripps.edu/metabo_list.php?mass_min=344.04&mass_max=344.34	1299.47	2267.24	3498.21	2247.24	2371.89	2646.18
1792	M685T571	1.9038	-1.81377	0.120334	685.264	685.261	685.268	570.948	567.139	573.188	http://metlin.scripps.edu/metabo_list.php?mass_min=684.11&mass_max=684.41	0	959.708	1333.51	906.988	571.294	457.123
1793	M415T403	1.47575	1.70016	0.12042	415.152	415.15	415.154	402.559	402.178	403.446	http://metlin.scripps.edu/metabo_list.php?mass_min=414&mass_max=414.3	252.15	542.068	670.393	769.611	832.931	1398.93
1794	M803T431_1	1.2836	1.71715	0.120468	803.382	803.381	803.383	431.224	430.592	442.985	http://metlin.scripps.edu/metabo_list.php?mass_min=802.23&mass_max=802.53	1030.61	1287.53	1524.45	1850.29	1888.93	2279.81
1795	M681T529	1.59242	1.7079	0.121133	681.342	681.342	681.345	528.635	526.339	532.05	http://metlin.scripps.edu/metabo_list.php?mass_min=680.19&mass_max=680.49	1046.66	2784.91	3079.16	4276.86	2714.53	3325.69
1796	M1031T455	1.34838	-1.77192	0.121259	1031.46	1031.46	1031.47	454.874	454.315	455.109	http://metlin.scripps.edu/metabo_list.php?mass_min=1030.31&mass_max=1030.61	1128.04	1116.36	1299.5	1246.82	724.698	1129.9
1797	M447T385	1.19573	-1.69426	0.121299	447.22	447.216	447.222	385.275	385	385.614	http://metlin.scripps.edu/metabo_list.php?mass_min=446.07&mass_max=446.37	2586.85	2034.76	2015.86	1653.65	1783.72	1535.84
1798	M209T23	1.21034	1.73186	0.12139	208.985	208.981	208.987	23.4713	22.9794	23.9799	http://metlin.scripps.edu/metabo_list.php?mass_min=207.83&mass_max=208.13	442.376	428.116	541.707	637.672	631.544	469.807
1799	M1134T15	1.11718	1.70054	0.121434	1134.12	1134.11	1134.12	15.4033	2.69799	19.1361	http://metlin.scripps.edu/metabo_list.php?mass_min=1132.97&mass_max=1133.27	1116.59	951.821	1218.25	1448.39	1086.15	1205.49
1800	M144T212	1.53868	-1.70162	0.121583	144.081	144.081	144.082	212.077	211.389	212.5	http://metlin.scripps.edu/metabo_list.php?mass_min=142.93&mass_max=143.23	559.612	317.615	729.123	88.8595	206.991	364.381
1801	M155T229	1.36054	1.69153	0.121614	155.141	155.14	155.143	229.192	228.385	229.798	http://metlin.scripps.edu/metabo_list.php?mass_min=153.99&mass_max=154.29	346.336	776.847	329.584	745.729	825.842	1176.54
1802	M339T63	4.31184	-1.81443	0.121817	338.953	338.952	338.954	62.948	62.1495	63.499	http://metlin.scripps.edu/metabo_list.php?mass_min=337.8&mass_max=338.1	1176.93	1122.08	1315.46	70.6651	0	0
1803	M524T20	3.33291	-1.84202	0.121876	523.598	523.596	523.602	20.2679	2.61191	20.9504	http://metlin.scripps.edu/metabo_list.php?mass_min=522.45&mass_max=522.75	1974.19	829.66	351.518	222.349	109.872	298.967
1804	M421T207	1.32773	1.7941	0.122134	421.189	421.188	421.19	206.983	206.588	207.314	http://metlin.scripps.edu/metabo_list.php?mass_min=420.04&mass_max=420.34	5458.94	6775.49	5576.43	10950.2	9850.59	11674.7
1805	M663T525	1.4959	1.69087	0.122351	663.299	663.295	663.299	525.164	517.616	525.684	http://metlin.scripps.edu/metabo_list.php?mass_min=662.15&mass_max=662.45	2076.02	1853.88	1714.26	2958.03	2522.81	1199.76
1806	M828T207	2.05147	1.79667	0.122471	828.294	828.291	828.297	206.855	206.81	207.111	http://metlin.scripps.edu/metabo_list.php?mass_min=827.14&mass_max=827.44	59.5251	117.167	0	462.168	429.912	383.04
1807	M247T54	2.03265	-1.83339	0.122894	247.083	247.082	247.085	54.0117	53.4169	54.4465	http://metlin.scripps.edu/metabo_list.php?mass_min=245.93&mass_max=246.23	2261.75	1259.02	1003	470.461	427.331	319.216
1808	M817T413	1.47329	1.70013	0.122942	817.386	817.383	817.393	413.097	412.565	414.533	http://metlin.scripps.edu/metabo_list.php?mass_min=816.24&mass_max=816.54	1138.49	1142.63	924.837	791.855	1237.97	1570.14
1809	M127T465	1.30787	1.69836	0.12297	127.041	127.04	127.042	464.648	451.39	465.667	http://metlin.scripps.edu/metabo_list.php?mass_min=125.89&mass_max=126.19	9402.14	11232.1	14420.2	13774.6	16276.9	20608
1810	M479T244	1.93008	1.77535	0.122973	479.208	479.206	479.209	243.648	243.253	244.144	http://metlin.scripps.edu/metabo_list.php?mass_min=478.06&mass_max=478.36	284.117	325.92	124.659	561.754	204.355	750.131
1811	M215T451	1.52574	1.70644	0.12308	215.179	215.177	215.18	450.662	427.06	451.245	http://metlin.scripps.edu/metabo_list.php?mass_min=214.03&mass_max=214.33	4669.73	2792.58	5394.7	12213.2	13556.3	12994.9
1812	M281T70	1.78548	1.69101	0.123166	281.07	281.065	281.071	70.3913	65.7292	71.3566	http://metlin.scripps.edu/metabo_list.php?mass_min=279.92&mass_max=280.22	8929.75	3560.02	7452.08	9594.6	8203.43	11017
1813	M413T253	2.33398	1.80321	0.123338	413.147	413.143	413.153	252.655	251.825	253.002	http://metlin.scripps.edu/metabo_list.php?mass_min=412&mass_max=412.3	1265.88	942.693	1747.61	3227.42	2946.27	12563
1814	M355T179	1.58229	1.68719	0.123383	355.1	355.1	355.101	178.943	178.469	179.355	http://metlin.scripps.edu/metabo_list.php?mass_min=353.95&mass_max=354.25	695.21	1807.41	1538.82	4180.05	2600.76	5791.77
1815	M116T74	4.95882	1.76489	0.123811	116.072	116.068	116.072	74.4035	73.2012	76.7326	http://metlin.scripps.edu/metabo_list.php?mass_min=114.92&mass_max=115.22	124.091	12176.2	355.986	625.364	20029.7	2090.43
1816	M802T443	1.84588	-1.77354	0.12415	802.385	802.382	802.387	443.22	442.203	444.839	http://metlin.scripps.edu/metabo_list.php?mass_min=801.23&mass_max=801.53	1652.9	6948.59	3291.81	1332.22	1409.07	2081.99
1817	M1224T16	1.19587	-1.69039	0.124322	1224.43	1224.43	1224.43	16.4214	2.48253	18.4273	http://metlin.scripps.edu/metabo_list.php?mass_min=1223.28&mass_max=1223.58	1521.86	1304.97	1841.71	796.342	1227.45	1377.99
1818	M163T791	1.69211	-1.77772	0.12437	163.08	163.078	163.081	791.094	790.842	791.551	http://metlin.scripps.edu/metabo_list.php?mass_min=161.93&mass_max=162.23	943.843	3345.06	4248.32	660.256	1606.21	1947.06
1819	M837T367	1.49045	1.69027	0.124476	837.354	837.349	837.356	367.105	351.195	367.748	http://metlin.scripps.edu/metabo_list.php?mass_min=836.2&mass_max=836.5	9195.07	5854.1	8624.81	13933.5	9016.66	15321.5
1820	M648T477	1.21394	-1.68316	0.124846	648.347	648.344	648.352	476.986	464.924	487.839	http://metlin.scripps.edu/metabo_list.php?mass_min=647.2&mass_max=647.5	1966.37	2652.98	2625.52	2392.04	2095.77	2022.37
1821	M159T176	2.31279	1.83497	0.125006	159.096	159.092	159.097	176.345	173.348	177.043	http://metlin.scripps.edu/metabo_list.php?mass_min=157.95&mass_max=158.25	738.491	684.444	706.991	880.241	1081.42	1492.19
1822	M479T477	1.84568	-1.72559	0.125015	479.105	479.103	479.109	477.092	462.357	485.129	http://metlin.scripps.edu/metabo_list.php?mass_min=477.95&mass_max=478.25	6512.9	18728.8	10891.8	3152.38	6246.85	6129.65
1823	M1066T3	1.50964	1.7783	0.125061	1065.8	1065.79	1065.8	3.42665	2.61191	11.8854	http://metlin.scripps.edu/metabo_list.php?mass_min=1064.65&mass_max=1064.95	765.285	752.255	1980.39	1139.2	1543.2	1764.87
1824	M495T20	2.43474	-1.79217	0.125194	494.566	494.564	494.571	20.4034	2.61191	20.9604	http://metlin.scripps.edu/metabo_list.php?mass_min=493.42&mass_max=493.72	2305.7	885.746	541.565	552.064	190.121	430.007
1825	M810T370	2.02327	1.68338	0.125329	810.446	810.44	810.447	369.624	354.082	370.269	http://metlin.scripps.edu/metabo_list.php?mass_min=809.3&mass_max=809.6	523.436	55.0094	564.371	911.49	2282.75	4211.38
1826	M617T570	1.59457	-1.79006	0.12579	617.278	617.276	617.279	569.52	568.782	570.928	http://metlin.scripps.edu/metabo_list.php?mass_min=616.13&mass_max=616.43	17376.6	43284.7	66181.8	47135.7	38848.2	48792.2
1827	M272T773	2.19807	1.67229	0.126009	272.244	272.241	272.245	773.449	773.095	774.201	http://metlin.scripps.edu/metabo_list.php?mass_min=271.09&mass_max=271.39	146.879	26.7334	30.7649	1062.07	1005.4	1303.68
1828	M706T195	1.73952	1.75809	0.126178	706.202	706.2	706.205	194.744	194.009	195.269	http://metlin.scripps.edu/metabo_list.php?mass_min=705.05&mass_max=705.35	63.0769	0	269.441	913.036	588.504	830.711
1829	M495T346	1.50779	1.67036	0.126191	495.164	495.16	495.168	345.695	345.649	346.004	http://metlin.scripps.edu/metabo_list.php?mass_min=494.01&mass_max=494.31	205.947	296.723	322.361	217.73	427.103	699.98
1830	M449T63_1	3.6635	-1.74984	0.126208	448.741	448.739	448.747	63.191	62.5097	63.5157	http://metlin.scripps.edu/metabo_list.php?mass_min=447.59&mass_max=447.89	0	519.658	64.1257	0	0	0
1831	M111T91	1.73609	-1.74844	0.126234	111.013	111.011	111.014	90.7558	90.4128	91.2292	http://metlin.scripps.edu/metabo_list.php?mass_min=109.86&mass_max=110.16	741.798	440.34	1251.2	497.079	919.179	486.872
1832	M258T90	2.06213	-1.80879	0.126305	258.25	258.25	258.251	89.9776	88.3195	90.4128	http://metlin.scripps.edu/metabo_list.php?mass_min=257.1&mass_max=257.4	56418.6	20032.5	20941.4	13110.7	11476.1	7768.03
1833	M1069T447	2.43725	-1.75695	0.12668	1069.45	1069.45	1069.45	447.017	446.63	447.258	http://metlin.scripps.edu/metabo_list.php?mass_min=1068.3&mass_max=1068.6	534.687	1979.9	895.355	86.6746	165.383	332.568
1834	M624T582	1.54046	-1.77336	0.126704	624.322	624.319	624.324	582.295	581.861	583.039	http://metlin.scripps.edu/metabo_list.php?mass_min=623.17&mass_max=623.47	2854.66	5840.68	8838.98	6085.05	5396.46	6028.93
1835	M358T91	13.7248	-1.82841	0.126807	358.229	358.226	358.229	91.0722	90.8422	91.0751	http://metlin.scripps.edu/metabo_list.php?mass_min=357.08&mass_max=357.38	105.57	2034.14	2056.47	58.9769	59.0068	0
1836	M93T92	2.3643	-1.77705	0.126837	93.0619	93.0586	93.0679	92.2672	90.2477	94.7889	http://metlin.scripps.edu/metabo_list.php?mass_min=91.91&mass_max=92.21	737.952	2037.69	1765.86	163.222	228.074	432.667
1837	M355T102	1.61925	1.66514	0.126915	355.1	355.094	355.103	101.667	99.0461	103.332	http://metlin.scripps.edu/metabo_list.php?mass_min=353.95&mass_max=354.25	378.217	414.505	267.187	511.769	391.827	321.684
1838	M797T451	1.15736	1.80617	0.126996	797.458	797.455	797.461	451.033	450.287	451.39	http://metlin.scripps.edu/metabo_list.php?mass_min=796.31&mass_max=796.61	4222.11	2379.63	3801.04	4488.99	4584.62	4451.27
1839	M495T266	1.36515	1.66597	0.127009	495.182	495.18	495.185	266.12	265.694	266.832	http://metlin.scripps.edu/metabo_list.php?mass_min=494.03&mass_max=494.33	1122.82	661.025	677.14	1078.67	968.184	1025.48
1840	M548T191	2.59976	1.75957	0.12715	548.196	548.194	548.2	191.272	190.793	192.081	http://metlin.scripps.edu/metabo_list.php?mass_min=547.05&mass_max=547.35	144.343	421.219	371.308	2053.07	1040.34	3685.01
1841	M771T129	6.79734	-1.81432	0.127158	771.263	771.261	771.266	129.334	128.401	131.647	http://metlin.scripps.edu/metabo_list.php?mass_min=770.11&mass_max=770.41	25.742	478.139	3110.79	0	61.4612	392.978
1842	M345T775	1.35392	1.69832	0.127173	345.229	345.227	345.232	774.821	773.91	774.986	http://metlin.scripps.edu/metabo_list.php?mass_min=344.08&mass_max=344.38	1141.55	1088.11	1803.97	2978.04	2231.55	2535.44
1843	M120T277	2.14107	-1.79971	0.127286	120.082	120.081	120.083	277.124	276.208	277.463	http://metlin.scripps.edu/metabo_list.php?mass_min=118.93&mass_max=119.23	553.473	5562.26	6725.65	995.479	1404.95	1066.84
1844	M462T559	1.51327	1.68748	0.12739	462.235	462.234	462.24	558.704	556.088	560.911	http://metlin.scripps.edu/metabo_list.php?mass_min=461.09&mass_max=461.39	145.308	342.004	453.513	953.832	722.593	921.896
1845	M1264T650	2.93368	-1.80462	0.127512	1263.67	1263.66	1263.67	650.431	650.298	650.723	http://metlin.scripps.edu/metabo_list.php?mass_min=1262.52&mass_max=1262.82	0	134.708	784.131	387.208	234.325	454.634
1846	M177T465	1.23658	1.68658	0.1277	177.163	177.162	177.163	465.129	464.168	476.883	http://metlin.scripps.edu/metabo_list.php?mass_min=176.01&mass_max=176.31	4094.51	4074.29	5548.18	5658.76	8195.64	7201.97
1847	M384T120	1.28122	-1.77307	0.12815	384.115	384.114	384.116	120.455	119.321	122.567	http://metlin.scripps.edu/metabo_list.php?mass_min=382.97&mass_max=383.27	3756.98	4299.63	5431.1	4420.59	4462.31	4198.5
1848	M785T246	2.05967	1.66869	0.128321	785.279	785.278	785.28	246.35	246.17	246.911	http://metlin.scripps.edu/metabo_list.php?mass_min=784.13&mass_max=784.43	286.778	178.095	188.062	842.964	216.124	756.585
1849	M197T569	1.68473	-1.75407	0.128618	197.081	197.08	197.082	569.382	568.069	569.794	http://metlin.scripps.edu/metabo_list.php?mass_min=195.93&mass_max=196.23	85.7652	1061.32	1344.59	855.939	801.737	954.293
1850	M628T452	2.08101	-1.66959	0.12912	628.249	628.248	628.25	452.139	451.8	452.297	http://metlin.scripps.edu/metabo_list.php?mass_min=627.1&mass_max=627.4	767.687	581.343	818.7	254.552	0	52.4106
1851	M201T844	1.14244	1.68402	0.129151	201.184	201.183	201.185	844.064	843.367	844.611	http://metlin.scripps.edu/metabo_list.php?mass_min=200.03&mass_max=200.33	1276.7	1181.05	1348.66	1647.82	1533	1642.54
1852	M803T431_2	1.36864	1.66221	0.129836	803.387	803.384	803.389	431.398	430.593	444.192	http://metlin.scripps.edu/metabo_list.php?mass_min=802.24&mass_max=802.54	1030.61	1253.6	1495.1	1850	1827.57	2358.01
1853	M161T465	1.24609	1.65501	0.129983	161.133	161.131	161.133	465.354	463.676	465.633	http://metlin.scripps.edu/metabo_list.php?mass_min=159.98&mass_max=160.28	5733.29	6835.8	8133.1	8597.7	11955.4	10303.8
1854	M461T650	1.83112	-1.68719	0.130246	461.273	461.27	461.275	650.346	649.927	651.731	http://metlin.scripps.edu/metabo_list.php?mass_min=460.12&mass_max=460.42	115.081	353.166	661.703	381.167	486.259	348.749
1855	M952T17	1.14499	1.66655	0.130598	952.16	952.158	952.165	16.734	3.99651	19.259	http://metlin.scripps.edu/metabo_list.php?mass_min=951.01&mass_max=951.31	627.738	803.552	761.213	785.28	1002.11	709.029
1856	M341T228	1.42502	1.64773	0.130658	341.141	341.14	341.146	228.018	220.072	228.237	http://metlin.scripps.edu/metabo_list.php?mass_min=339.99&mass_max=340.29	1711.35	527.855	2806.51	2806.05	3005.82	3880.62
1857	M314T612	1.63865	-1.73045	0.130749	314.168	314.167	314.169	611.704	605.065	612.443	http://metlin.scripps.edu/metabo_list.php?mass_min=313.02&mass_max=313.32	3931.87	8572.08	15331.5	7828.71	7781.19	12221.4
1858	M922T650	3.83663	-1.7855	0.130861	921.54	921.538	921.54	650.219	649.889	650.298	http://metlin.scripps.edu/metabo_list.php?mass_min=920.39&mass_max=920.69	0	0	380.76	252.615	151.676	175.391
1859	M210T310	1.35932	1.65344	0.130941	210.155	210.154	210.156	309.707	293.02	310.187	http://metlin.scripps.edu/metabo_list.php?mass_min=209.01&mass_max=209.31	1630.12	1339.12	1624.56	2245.31	1915.61	2947.25
1860	M428T196	1.40487	1.6593	0.131005	428.175	428.173	428.178	195.899	195.248	196.487	http://metlin.scripps.edu/metabo_list.php?mass_min=427.03&mass_max=427.33	458.869	325.097	421.798	636.567	605.145	370.697
1861	M806T367	1.43412	1.646	0.131075	806.33	806.325	806.333	367.358	366.869	367.554	http://metlin.scripps.edu/metabo_list.php?mass_min=805.18&mass_max=805.48	2369.12	1430.2	2436.74	2978.41	1996.42	3568.8
1862	M163T451_1	2.70873	-1.69883	0.131355	163.062	163.059	163.064	451.151	448.872	458.117	http://metlin.scripps.edu/metabo_list.php?mass_min=161.91&mass_max=162.21	9859.85	12648.4	15810	1588.1	2517.48	1638.93
1863	M329T211	1.24892	1.68492	0.131528	329.156	329.154	329.157	210.681	210.095	211.35	http://metlin.scripps.edu/metabo_list.php?mass_min=328.01&mass_max=328.31	1120.72	1594.56	1354.57	1639.86	1959.58	2663.4
1864	M866T424	1.77069	1.64747	0.13155	866.436	866.434	866.44	423.602	422.841	424.158	http://metlin.scripps.edu/metabo_list.php?mass_min=865.29&mass_max=865.59	207.458	57.0354	385.844	885.744	1469.09	1199.22
1865	M215T465	1.26793	1.65532	0.131576	215.179	215.178	215.18	464.684	464.346	466.675	http://metlin.scripps.edu/metabo_list.php?mass_min=214.03&mass_max=214.33	6627.14	7038.01	10104.2	11925	15692.1	13250.3
1866	M203T466	1.1955	1.66967	0.131602	203.179	203.177	203.18	465.633	464.168	485.108	http://metlin.scripps.edu/metabo_list.php?mass_min=202.03&mass_max=202.33	3860.17	3989.5	5052.57	5401.31	7101.54	6389.44
1867	M231T297	1.43682	1.69286	0.131618	231.101	231.097	231.103	297.069	296.714	306.928	http://metlin.scripps.edu/metabo_list.php?mass_min=229.95&mass_max=230.25	292.15	468.568	607.31	832.874	701.179	620.646
1868	M595T60	1.79431	1.67023	0.131623	594.986	594.981	594.987	60.4936	59.5886	61.0493	http://metlin.scripps.edu/metabo_list.php?mass_min=593.84&mass_max=594.14	409.355	611.701	578.528	306.188	692.381	431.773
1869	M631T67	2.92835	-1.74216	0.131624	630.803	630.8	630.808	67.0414	66.7363	67.5529	http://metlin.scripps.edu/metabo_list.php?mass_min=629.65&mass_max=629.95	264.836	1105.11	368.563	0	299.463	0
1870	M502T558	1.36679	1.65928	0.131799	502.226	502.224	502.23	558.104	557.815	559.903	http://metlin.scripps.edu/metabo_list.php?mass_min=501.08&mass_max=501.38	257.121	718.434	668.609	1002.18	898.185	1452.45
1871	M321T700	1.23867	1.64903	0.132147	321.169	321.166	321.172	699.621	698.838	700.174	http://metlin.scripps.edu/metabo_list.php?mass_min=320.02&mass_max=320.32	320.974	482.515	575.564	534.828	464.011	836.516
1872	M498T274	1.30084	1.66902	0.132395	498.258	498.257	498.259	273.605	272.866	280.989	http://metlin.scripps.edu/metabo_list.php?mass_min=497.11&mass_max=497.41	38913	42379.5	43062.9	58665.1	54634.9	34808.1
1873	M249T66	1.34769	1.63851	0.132439	249.036	249.035	249.038	65.5304	63.5741	66.9744	http://metlin.scripps.edu/metabo_list.php?mass_min=247.89&mass_max=248.19	8370.61	7742.83	13389.2	14259	11898.9	15205.2
1874	M761T355	1.80383	1.64751	0.132563	761.213	761.211	761.217	354.909	354.22	355.273	http://metlin.scripps.edu/metabo_list.php?mass_min=760.06&mass_max=760.36	260.434	0	679.065	827.842	650.973	1446.03
1875	M557T55	3.5652	-1.7109	0.133013	556.858	556.855	556.86	55.3452	54.9458	55.4951	http://metlin.scripps.edu/metabo_list.php?mass_min=555.71&mass_max=556.01	170.192	900.775	1083.66	32.9117	117.895	0
1876	M302T308	1.54089	1.66335	0.133285	302.164	302.163	302.165	308.173	307.916	308.677	http://metlin.scripps.edu/metabo_list.php?mass_min=301.01&mass_max=301.31	383.558	348.231	434.085	483.891	728.452	697.368
1877	M660T213	2.55232	1.63556	0.133324	660.309	660.307	660.313	212.997	212.485	213.454	http://metlin.scripps.edu/metabo_list.php?mass_min=659.16&mass_max=659.46	0	114.038	280.569	1002.11	641.326	1335.28
1878	M339T167	1.47413	1.69158	0.133345	339.081	339.079	339.084	167.096	166.799	167.603	http://metlin.scripps.edu/metabo_list.php?mass_min=337.93&mass_max=338.23	115.068	955.91	455.888	711.454	756.721	770.464
1879	M363T175	1.27816	1.63284	0.134133	363.069	363.068	363.071	175.097	174.715	175.621	http://metlin.scripps.edu/metabo_list.php?mass_min=361.92&mass_max=362.22	419.913	594.549	530.178	557.423	672.238	634.028
1880	M291T361	1.2322	1.63548	0.134154	291.123	291.121	291.124	361	355.012	361.561	http://metlin.scripps.edu/metabo_list.php?mass_min=289.97&mass_max=290.27	6314.62	8551.76	8791.35	10728	10412.3	6543.57
1881	M259T358	1.30466	1.6565	0.134272	259.096	259.095	259.096	357.946	356.407	363.211	http://metlin.scripps.edu/metabo_list.php?mass_min=257.95&mass_max=258.25	5610.28	4913.24	5618.23	6588.76	8397.25	4967.95
1882	M386T155	1.37349	1.6321	0.134451	386.15	386.148	386.151	155.203	153.961	155.716	http://metlin.scripps.edu/metabo_list.php?mass_min=385&mass_max=385.3	557.216	1017.61	1212.5	1707.03	1332.16	2086.87
1883	M109T465	1.21082	1.62916	0.134528	109.103	109.102	109.103	464.781	462.911	476.732	http://metlin.scripps.edu/metabo_list.php?mass_min=107.95&mass_max=108.25	7555.87	7962.68	9982.42	10245.5	14053.5	12138.2
1884	M139T762	1.56293	-1.72767	0.134566	139.04	139.039	139.041	762.369	761.827	762.733	http://metlin.scripps.edu/metabo_list.php?mass_min=137.89&mass_max=138.19	853.991	4454.8	6502.85	2910.97	2631.76	4010.68
1885	M661T598	1.44473	-1.69159	0.134721	661.262	661.259	661.266	597.884	597.488	599.157	http://metlin.scripps.edu/metabo_list.php?mass_min=660.11&mass_max=660.41	396.08	767.262	802.431	641.837	568.453	500.608
1886	M249T465	1.30105	1.63489	0.134771	249.061	249.06	249.061	464.678	463.864	466.675	http://metlin.scripps.edu/metabo_list.php?mass_min=247.91&mass_max=248.21	7351.49	8875.22	13429.3	11120.2	16806	15397.6
1887	M197T798	1.54559	-1.70825	0.1352	197.081	197.08	197.082	798.102	796.788	799.193	http://metlin.scripps.edu/metabo_list.php?mass_min=195.93&mass_max=196.23	461.934	1314.45	1747.61	1135.09	1044.26	1585.22
1888	M667T457	1.66533	-1.76058	0.135377	667.282	667.282	667.285	457.353	456.838	457.814	http://metlin.scripps.edu/metabo_list.php?mass_min=666.13&mass_max=666.43	1833.68	1430.82	1189.62	713.196	478.717	656.044
1889	M145T451	1.28776	1.62088	0.136224	145.096	145.094	145.098	451.476	449.751	451.821	http://metlin.scripps.edu/metabo_list.php?mass_min=143.95&mass_max=144.25	894.716	723.238	1052.08	1881.15	1322.13	1973.49
1890	M253T60	1.18272	1.61932	0.136483	252.882	252.881	252.883	60.0737	58.9788	61.3109	http://metlin.scripps.edu/metabo_list.php?mass_min=251.73&mass_max=252.03	2155.42	3914.63	2697.1	3225.51	4050.42	2737.3
1891	M500T178	2.46618	-1.72071	0.136495	500.236	500.234	500.238	177.833	177.458	178.191	http://metlin.scripps.edu/metabo_list.php?mass_min=499.09&mass_max=499.39	1932.78	12899.8	4566.15	1632.03	1460.03	388.413
1892	M1263T650	2.47253	-1.74454	0.136859	1262.67	1262.66	1262.67	650.424	650.121	650.83	http://metlin.scripps.edu/metabo_list.php?mass_min=1261.52&mass_max=1261.82	0	338.044	1301.08	721.609	553.56	753.882
1893	M167T122	2.46078	1.75357	0.137012	167.091	167.089	167.094	121.772	119.385	123.071	http://metlin.scripps.edu/metabo_list.php?mass_min=165.94&mass_max=166.24	803.395	558.459	600.726	1182.42	1712.26	1040.9
1894	M100T55	1.82478	-1.66894	0.137208	100.026	100.025	100.026	54.7082	53.9376	55.2575	http://metlin.scripps.edu/metabo_list.php?mass_min=98.88&mass_max=99.18	358.928	1285.53	1378.03	158.08	297.183	448.921
1895	M297T542	1.63435	-1.72593	0.137275	297.133	297.131	297.134	541.887	541.563	542.772	http://metlin.scripps.edu/metabo_list.php?mass_min=295.98&mass_max=296.28	264.399	641.634	1452.43	927.572	547.842	830.063
1896	M423T67	1.85124	-1.64307	0.137313	422.871	422.869	422.875	67.3462	67.026	68.353	http://metlin.scripps.edu/metabo_list.php?mass_min=421.72&mass_max=422.02	486.36	1971.94	956.323	291.551	805.709	82.1269
1897	M137T64	1.54571	1.65125	0.13734	136.94	136.939	136.941	63.6874	62.7706	65.8322	http://metlin.scripps.edu/metabo_list.php?mass_min=135.79&mass_max=136.09	2505.56	1026.21	1138.7	2544	2388.67	2914.48
1898	M185T55	2.12236	-1.6547	0.137364	184.96	184.958	184.962	55.464	54.9458	55.7617	http://metlin.scripps.edu/metabo_list.php?mass_min=183.81&mass_max=184.11	443.205	483.908	1186.24	56.4586	229.146	111.334
1899	M279T529	1.22386	1.62685	0.13742	279.094	279.094	279.097	528.969	528.574	539.243	http://metlin.scripps.edu/metabo_list.php?mass_min=277.94&mass_max=278.24	1099.98	1316.68	737.926	1531.23	1611.6	1792.65
1900	M149T63	2.66206	1.67516	0.137514	148.941	148.94	148.942	63.499	63.1169	64.3203	http://metlin.scripps.edu/metabo_list.php?mass_min=147.79&mass_max=148.09	151.522	574.084	13.3591	1315.54	365.47	897.603
1901	M242T55	1.89537	-1.68149	0.137601	241.992	241.989	241.995	54.9047	53.7449	55.749	http://metlin.scripps.edu/metabo_list.php?mass_min=240.84&mass_max=241.14	405.846	1195.22	578.66	276.549	331.601	361.985
1902	M130T53	2.37881	-1.70534	0.137655	130.159	130.154	130.16	52.9109	41.2697	56.7444	http://metlin.scripps.edu/metabo_list.php?mass_min=129.01&mass_max=129.31	2701.13	754.522	1061.71	554.467	1231.3	875.255
1903	M625T583	1.57374	-1.7202	0.13771	625.325	625.323	625.328	582.535	581.357	582.892	http://metlin.scripps.edu/metabo_list.php?mass_min=624.18&mass_max=624.48	809.676	1879.89	2987.97	1854.73	1471.49	1765.27
1904	M477T252	1.6001	1.62624	0.137996	477.192	477.189	477.196	251.829	251.321	253.091	http://metlin.scripps.edu/metabo_list.php?mass_min=476.04&mass_max=476.34	468.92	440.66	524.784	689.975	738.142	1634.04
1905	M839T368	1.41951	1.61188	0.138126	839.359	839.356	839.363	367.534	367.014	367.862	http://metlin.scripps.edu/metabo_list.php?mass_min=838.21&mass_max=838.51	1081.57	692.287	1259.37	1549.92	916.662	1782.13
1906	M443T615	1.28808	1.6498	0.138422	443.17	443.17	443.176	614.818	601.701	615.136	http://metlin.scripps.edu/metabo_list.php?mass_min=442.02&mass_max=442.32	693.977	1415.56	881.372	988.693	1194.42	1593.21
1907	M249T67	1.93197	-1.67221	0.138543	248.895	248.895	248.896	67.0337	66.6443	67.5529	http://metlin.scripps.edu/metabo_list.php?mass_min=247.75&mass_max=248.05	4247.23	13587.6	7381.83	2983.29	6692.3	1480.08
1908	M619T640	1.51487	-1.65197	0.138706	619.299	619.296	619.301	639.633	639.199	640.347	http://metlin.scripps.edu/metabo_list.php?mass_min=618.15&mass_max=618.45	425.444	940.191	1084.69	918.261	661.729	973.544
1909	M560T264	1.33794	1.62064	0.138747	560.204	560.199	560.207	263.595	262.787	264.063	http://metlin.scripps.edu/metabo_list.php?mass_min=559.05&mass_max=559.35	176.18	323.207	321.287	542.902	396.911	549.813
1910	M327T295	1.73386	1.60945	0.139236	327.132	327.13	327.133	295.305	287.478	295.947	http://metlin.scripps.edu/metabo_list.php?mass_min=325.98&mass_max=326.28	1136.31	675.699	1077.97	2373.23	997.275	3758.93
1911	M857T69	1.81231	1.60773	0.139273	857.21	857.207	857.212	69.3624	68.3121	77.2126	http://metlin.scripps.edu/metabo_list.php?mass_min=856.06&mass_max=856.36	785.664	627.242	809.848	913.561	1073.57	552.174
1912	M539T179	1.57579	1.61918	0.139403	539.137	539.133	539.139	179.129	166.202	179.859	http://metlin.scripps.edu/metabo_list.php?mass_min=537.99&mass_max=538.29	617.89	1308.16	1194.52	3362.02	2147.52	4410
1913	M985T299	2.12297	1.63415	0.139792	985.389	985.387	985.39	299.099	299.084	299.334	http://metlin.scripps.edu/metabo_list.php?mass_min=984.24&mass_max=984.54	240.677	162.638	348.899	794.566	290.694	664.451
1914	M466T201	3.69699	-1.70933	0.14	466.196	466.192	466.197	201.038	199.373	202.476	http://metlin.scripps.edu/metabo_list.php?mass_min=465.05&mass_max=465.35	471.955	4808.84	584.085	0	165.319	0
1915	M509T17	1.13114	1.6041	0.140028	508.903	508.902	508.905	16.9153	14.6489	18.09	http://metlin.scripps.edu/metabo_list.php?mass_min=507.75&mass_max=508.05	2844.14	3814.66	3868	3661.03	3880.72	3308.94
1916	M500T191	2.16814	-1.65384	0.140122	500.236	500.235	500.239	190.664	190.296	191.578	http://metlin.scripps.edu/metabo_list.php?mass_min=499.09&mass_max=499.39	1182.86	8261.77	2667.63	1097.69	730.755	203.026
1917	M332T144	1.63047	1.64503	0.140394	332.133	332.133	332.135	144.297	142.877	144.682	http://metlin.scripps.edu/metabo_list.php?mass_min=330.98&mass_max=331.28	304.87	0	160.981	436.981	254.955	587.717
1918	M292T95	2.42624	1.65588	0.140477	292.2	292.199	292.2	95.3893	94.1876	99.5497	http://metlin.scripps.edu/metabo_list.php?mass_min=291.05&mass_max=291.35	278.706	395.495	287.402	2457.67	470.593	270.321
1919	M267T61	1.85949	1.66675	0.140558	266.896	266.894	266.896	60.9866	60.0925	61.815	http://metlin.scripps.edu/metabo_list.php?mass_min=265.75&mass_max=266.05	314.444	148.778	2212.78	1288.79	1523.34	1296.2
[truncated: 3,058 more rows]

## Sheet: Filtered data
m/z	EV_1	EV_2	EV_3	MYC2_3	MYC2_4	MYC2_5
80.0492	1277.98	2758.89	2935.65	0	212.349	349.704
84.0804	3983.45	8509.57	8792.15	380.67	1147.07	1238.69
[truncated: 3,716 more rows]

## Sheet: Normalized data
m/z	EV_1	EV_2	EV_3	MYC2_3	MYC2_4	MYC2_5		Table S2. Untargeted metabolomic analysis of herbivore induced metabolites of EV and MYC2-VIGS N. attenuata plants
[truncated: 3,718 more rows]

[truncated: 6 more sheets: Processed data, Fold change analysis, t-test, Volcano, PCA loadings, PCA score]
